# Supplementary material for: 4-(2-Hydroxy­ethyl)anilinium 3,5-dinitro­benzoate
Source: Acta Crystallogr Sect E Struct Rep Online. 2009 Aug 8;65(Pt 9):o2109. doi: 10.1107/S1600536809030426 (PMC2970142; doi:10.1107/S1600536809030426)
Supplement: Supplementary file 2 [file e-65-o2109-Isup2.hkl]

#
# h,k,l, Fc-squared, Fo-squared, sigma(Fo-squared) and status flag
#
data_I
_shelx_title ' gs09gs16 in P2(1)/n'
_shelx_refln_list_code          4
_shelx_F_calc_maximum      192.96
_exptl_crystal_F_000       728.00
_reflns_d_resolution_high  0.8108
 
loop_
 _symmetry_equiv_pos_as_xyz
 'x, y, z'
 '-x+1/2, y+1/2, -z+1/2'
 '-x, -y, -z'
 'x-1/2, -y-1/2, z-1/2'
 
_cell_length_a    15.9566
_cell_length_b     5.7844
_cell_length_c    17.4118
_cell_angle_alpha  90.000
_cell_angle_beta  102.811
_cell_angle_gamma  90.000
 
_shelx_F_squared_multiplier     1.000
 
loop_
 _refln_index_h
 _refln_index_k
 _refln_index_l
 _refln_F_squared_calc
 _refln_F_squared_meas
 _refln_F_squared_sigma
 _refln_observed_status
   4   0   0      510.65      495.04      5.62 o
   6   0   0       92.58       78.66      3.86 o
   8   0   0      287.47      288.09      6.42 o
  10   0   0        3.49        3.99      3.85 o
  12   0   0      890.82      898.70     12.95 o
  14   0   0       76.24       72.14      8.13 o
  16   0   0      172.22      133.83      7.67 o
  18   0   0        0.15       -0.39      5.95 o
   1   1   0     2013.97     1739.83     18.83 o
   2   1   0      494.97      425.00      3.00 o
   3   1   0     1294.05     1213.48      7.61 o
   4   1   0     1337.58     1255.04     10.22 o
   5   1   0        7.92        6.80      1.40 o
   6   1   0      662.34      663.01      5.43 o
   7   1   0      139.96      148.46      4.65 o
   8   1   0      236.88      257.23      4.44 o
   9   1   0      296.54      263.90      4.68 o
  10   1   0     1203.91     1293.30      9.73 o
  11   1   0        0.12       -0.52      3.99 o
  12   1   0       13.54       15.50      2.73 o
  13   1   0      765.86      774.90     11.96 o
  14   1   0       96.71       86.69      4.86 o
  15   1   0       21.75       18.51      3.41 o
  16   1   0      216.89      206.32      9.75 o
  17   1   0        5.84        6.66      3.28 o
  18   1   0       93.44      117.51      8.97 o
  19   1   0       11.56       11.07      6.73 o
   0   2   0      217.23      259.81      2.96 o
   1   2   0      135.02      110.03      1.56 o
   2   2   0      827.02      701.57      4.96 o
   3   2   0      482.10      501.34      5.14 o
   4   2   0      108.09      105.56      3.10 o
   5   2   0     1328.29     1343.78      8.38 o
   6   2   0     1366.69     1548.48     11.10 o
   7   2   0     2249.77     2423.75     10.64 o
   8   2   0       85.31       91.58      2.75 o
   9   2   0       25.31       32.38      3.21 o
  10   2   0      371.63      397.07      6.57 o
  11   2   0      113.70      119.30      4.76 o
  12   2   0      185.18      184.41      7.89 o
  13   2   0      106.55       93.26      4.11 o
  14   2   0       23.84       24.52      2.94 o
  15   2   0        2.64        5.37      2.82 o
  16   2   0        6.73        7.15      3.70 o
  17   2   0       26.25       15.57      7.31 o
  18   2   0        0.28        3.98      6.16 o
   1   3   0     3348.16     3332.66     12.88 o
   2   3   0       55.17       57.34      1.56 o
   3   3   0       57.67       51.26      1.45 o
   4   3   0        5.84        4.22      1.97 o
   5   3   0       60.05       52.61      2.33 o
   6   3   0      199.60      190.48      3.26 o
   7   3   0       14.13       11.69      1.09 o
   8   3   0        0.25       -0.29      1.07 o
   9   3   0       31.71       28.68      1.59 o
  10   3   0       55.32       56.06      2.88 o
  11   3   0       89.33       89.87      3.31 o
  12   3   0      164.63      139.03      4.52 o
  13   3   0        0.39        1.95      4.07 o
  14   3   0       72.45       70.60      5.71 o
  15   3   0       99.20       95.32      5.26 o
  16   3   0       62.11       54.86      4.66 o
  17   3   0        6.53        7.84      7.47 o
   0   4   0       41.39       46.84      2.72 o
   1   4   0       58.73       66.00      2.00 o
   2   4   0      466.75      480.88      7.22 o
   3   4   0        2.74        2.69      1.07 o
   4   4   0        0.33        0.00      3.60 o
   5   4   0       25.97       29.38      2.54 o
   6   4   0      468.59      495.86      7.55 o
   7   4   0        1.85        2.91      2.44 o
   8   4   0      457.96      465.28      9.85 o
   9   4   0       55.28       64.69      8.90 o
  10   4   0       10.17       16.77      4.62 o
  11   4   0        3.19        2.79      4.27 o
  12   4   0        1.64        4.60      4.29 o
  13   4   0       38.86       37.95      5.13 o
  14   4   0        4.18        3.50      4.43 o
  15   4   0       37.05       35.42      4.61 o
   1   5   0       26.65       29.15      2.87 o
   2   5   0        3.27        2.73      2.72 o
   3   5   0      100.47      102.21      3.65 o
   4   5   0      132.39      128.15      4.93 o
   5   5   0      598.99      599.63     26.41 o
   6   5   0      335.94      336.67      7.04 o
   7   5   0        0.82        5.16      4.22 o
   8   5   0      333.48      347.00     21.30 o
   9   5   0       87.15       99.40      5.55 o
  10   5   0       35.01       34.04      4.70 o
  11   5   0       52.36       47.64      4.77 o
  12   5   0        0.01        2.63      4.14 o
  13   5   0        2.31        4.07      4.15 o
   0   6   0      110.60      114.17      8.11 o
   1   6   0       10.51       11.90      4.22 o
   2   6   0       40.25       40.61      4.91 o
   3   6   0       11.46        6.80      5.30 o
   4   6   0        0.72        1.38      6.98 o
   5   6   0       54.87       53.99      4.68 o
   6   6   0        9.72        5.06      4.22 o
   7   6   0        0.72        2.03      4.29 o
   8   6   0        1.91        4.30      4.44 o
   9   6   0        1.75        2.52      4.76 o
  10   6   0        3.50        4.12      3.95 o
   1   7   0       22.89       20.07      4.25 o
   2   7   0       16.12       25.66      6.91 o
   3   7   0        4.80       -0.44      6.87 o
 -19   0   1       70.01       76.83      7.87 o
 -17   0   1      110.06       94.92     17.91 o
 -15   0   1      212.79      218.60      8.42 o
 -13   0   1     1069.90     1079.88     15.16 o
 -11   0   1       64.88       67.01      5.52 o
  -9   0   1       42.25       34.56      4.21 o
  -7   0   1       42.21       62.02      4.47 o
  -5   0   1       57.62       68.07      3.33 o
  -3   0   1     2251.36     2174.27     36.53 o
   3   0   1     2067.12     1866.11     23.84 o
   5   0   1     1440.57     1366.14      9.56 o
   7   0   1      545.14      535.09      7.66 o
   9   0   1       98.20       96.18      3.80 o
  11   0   1     1426.03     1459.17     30.45 o
  13   0   1     7527.43     7090.77    145.61 o
  15   0   1      121.53      107.12      7.70 o
  17   0   1       44.60       41.45      6.84 o
 -19   1   1        9.03       11.98      4.09 o
 -18   1   1        0.96        3.49      3.36 o
 -17   1   1       13.77       12.36      4.02 o
 -16   1   1       17.73       14.33      3.11 o
 -15   1   1       18.02       21.63      3.03 o
 -14   1   1      256.38      265.30      9.53 o
 -13   1   1       72.17       89.72      4.64 o
 -12   1   1       47.86       47.87      3.90 o
 -11   1   1       78.67       82.63      3.95 o
 -10   1   1      248.62      260.58      5.06 o
  -9   1   1      360.98      398.21      6.68 o
  -8   1   1      916.15      989.31      7.74 o
  -7   1   1     3519.37     3733.46     19.51 o
  -6   1   1      834.61      929.84     11.28 o
  -5   1   1      135.05      146.62      3.09 o
  -4   1   1      446.33      417.11      3.83 o
  -3   1   1     1045.20     1084.08     24.95 o
  -2   1   1     3341.70     3199.93     24.71 o
  -1   1   1      559.92      509.08      6.74 o
   0   1   1     5060.02     4798.64     46.40 o
   1   1   1       25.61       33.84      1.49 o
   2   1   1     1530.30     1472.05      7.69 o
   3   1   1    11456.01    11063.58     33.29 o
   4   1   1     1001.31     1069.31      6.57 o
   5   1   1     5042.69     4944.22     40.79 o
   6   1   1     4039.34     4288.56     52.22 o
   7   1   1      155.18      154.75      5.45 o
   8   1   1        3.54       10.88      2.00 o
   9   1   1      153.03      151.64      6.22 o
  10   1   1       11.02       11.02      1.91 o
  11   1   1      173.44      179.41      3.12 o
  12   1   1       36.10       37.21      2.48 o
  13   1   1       27.55       25.36      3.92 o
  14   1   1       11.55       14.39      2.33 o
  15   1   1       72.66       63.65      5.24 o
  16   1   1        0.00        2.56      4.00 o
  17   1   1        2.59        4.27      3.86 o
  18   1   1        0.50        0.22      5.25 o
 -18   2   1        1.52        2.71      5.47 o
 -17   2   1       83.07       78.79      5.11 o
 -16   2   1        0.75        2.15      2.97 o
 -15   2   1       17.95       17.77      3.15 o
 -14   2   1       37.23       38.89      3.34 o
 -13   2   1        7.24       11.47      2.91 o
 -12   2   1       17.86       18.22      3.10 o
 -11   2   1        8.07       10.53      3.12 o
 -10   2   1      359.06      370.22     13.10 o
  -9   2   1       77.54       70.87      3.30 o
  -8   2   1       30.29       33.34      2.78 o
  -7   2   1     1486.70     1623.74     24.87 o
  -6   2   1        8.03        8.21      1.47 o
  -5   2   1      844.32      956.15     16.85 o
  -4   2   1     1056.28     1015.31      8.26 o
  -3   2   1      995.79      927.62      9.94 o
  -2   2   1     2430.17     2281.57     21.38 o
  -1   2   1        9.10       10.85      1.14 o
   0   2   1       70.18       71.65      1.31 o
   1   2   1     2310.05     2163.44      6.74 o
   2   2   1     1873.29     1892.38     13.47 o
   3   2   1      811.95      862.46      4.59 o
   4   2   1       22.40       20.36      3.54 o
   5   2   1      256.23      269.30      4.02 o
   6   2   1     3829.34     4035.61     34.22 o
   7   2   1       65.01       68.05      1.79 o
   8   2   1      126.05      108.84      2.72 o
   9   2   1        2.18        2.36      1.68 o
  10   2   1      349.69      350.52      5.30 o
  11   2   1        6.19        7.41      2.06 o
  12   2   1        5.58        4.32      2.05 o
  13   2   1       75.16       64.73      2.70 o
  14   2   1       20.91       22.34      2.80 o
  15   2   1        7.20        9.72      3.59 o
  16   2   1       16.26       17.88      7.02 o
  17   2   1       23.71       22.88      6.22 o
  18   2   1      135.94      152.79      9.57 o
 -17   3   1       18.09       21.65      8.02 o
 -16   3   1        0.85        2.96      3.95 o
 -15   3   1        3.23        4.41      3.71 o
 -14   3   1      489.06      418.78     15.21 o
 -13   3   1       34.91       34.23      3.02 o
 -12   3   1      113.89      102.89      3.68 o
 -11   3   1        0.02        0.32      2.61 o
 -10   3   1       21.34       22.05      2.82 o
  -9   3   1       62.47       69.95      3.00 o
  -8   3   1      457.37      478.11      9.54 o
  -7   3   1      308.42      272.36      9.61 o
  -6   3   1      114.83      114.97      6.09 o
  -5   3   1       40.17       33.93      1.92 o
  -4   3   1       58.81       52.44      5.91 o
  -3   3   1      705.04      669.32     11.30 o
  -2   3   1        0.21        0.73      1.12 o
  -1   3   1      841.83      918.31      7.31 o
   0   3   1      296.49      341.41      4.06 o
   1   3   1      990.69     1113.11      4.60 o
   2   3   1      747.23      756.51      9.61 o
   3   3   1       27.04       27.09      2.45 o
   4   3   1      525.58      511.74      3.66 o
   5   3   1       25.02       18.42      1.83 o
   6   3   1      662.44      646.81      4.95 o
   7   3   1      900.32      911.19      9.93 o
   8   3   1        1.17        0.97      0.84 o
   9   3   1       76.29       71.07      2.89 o
  10   3   1        3.95        2.60      2.32 o
  11   3   1        0.67        3.31      2.33 o
  12   3   1      163.98      146.36      5.68 o
  13   3   1       31.61       29.83      6.41 o
  14   3   1       17.68       28.12      4.36 o
  15   3   1       27.53       29.43      4.46 o
  16   3   1        0.19        1.63      6.98 o
  17   3   1        5.01        3.68      6.95 o
 -16   4   1        0.07       -0.03      4.71 o
 -15   4   1        0.88        0.59      4.14 o
 -14   4   1       36.63       29.44      4.33 o
 -13   4   1       33.38       28.45      5.19 o
 -12   4   1      138.93      134.95      5.58 o
 -11   4   1        6.59        7.09      4.36 o
 -10   4   1      104.01      111.57      6.65 o
  -9   4   1      351.14      338.24      4.91 o
  -8   4   1        7.57        9.44      2.64 o
  -7   4   1       26.55       31.61      2.82 o
  -6   4   1       85.18       91.91      3.18 o
  -5   4   1      152.65      148.14      3.59 o
  -4   4   1       36.00       29.78      1.47 o
  -3   4   1        0.01        1.23      1.52 o
  -2   4   1       16.79       16.12      1.73 o
  -1   4   1        2.73        6.15      1.63 o
   0   4   1        4.24        2.85      1.64 o
   1   4   1       84.90       78.56      2.06 o
   2   4   1      104.20      101.16      1.87 o
   3   4   1       16.92       13.14      2.58 o
   4   4   1       10.68       10.58      2.67 o
   5   4   1     1288.06     1288.93      7.41 o
   6   4   1       25.93       25.30      2.36 o
   7   4   1       12.55        8.33      4.49 o
   8   4   1        2.19       -0.62      4.41 o
   9   4   1        0.07       -0.11      3.76 o
  10   4   1        9.42        8.00      4.14 o
  11   4   1       17.64       11.09      4.38 o
  12   4   1       90.28       83.39      5.32 o
  13   4   1       40.10       29.69      4.77 o
  14   4   1        1.98        7.50      4.40 o
  15   4   1       38.69       39.62      5.25 o
 -13   5   1       35.94       43.56      5.20 o
 -12   5   1        5.61        5.75      4.13 o
 -11   5   1      110.47      112.08      5.43 o
 -10   5   1        1.23        1.32      3.72 o
  -9   5   1       76.90       72.55      5.34 o
  -8   5   1      323.03      333.15      7.52 o
  -7   5   1      370.09      378.97     25.71 o
  -6   5   1      130.54      131.54      5.62 o
  -5   5   1       62.47       66.69      3.30 o
  -4   5   1      311.91      328.71      6.27 o
  -3   5   1        4.57        8.03      3.28 o
  -2   5   1        0.77        1.95      2.63 o
  -1   5   1        7.31        5.12      2.54 o
   0   5   1       15.85       14.85      2.55 o
   1   5   1       22.22       23.28      2.75 o
   2   5   1       34.03       37.29      2.87 o
   3   5   1       25.93       30.13      3.17 o
   4   5   1        6.65       10.00      3.87 o
   5   5   1      504.36      493.20      8.09 o
   6   5   1       73.12       72.75      4.84 o
   7   5   1      385.13      401.65      7.91 o
   8   5   1      136.46      134.72      6.13 o
   9   5   1      113.27      111.91      5.45 o
  10   5   1       16.57       18.94      4.72 o
  11   5   1        6.45        7.92      4.34 o
  12   5   1       55.55       44.00      4.98 o
  13   5   1        0.77        1.15      3.89 o
 -10   6   1        0.64        3.26      4.99 o
  -9   6   1        3.36        8.56      4.03 o
  -8   6   1        2.26        6.40      4.43 o
  -7   6   1       28.90       25.04      3.97 o
  -6   6   1       70.40       57.83      4.51 o
  -5   6   1        2.75        3.57      5.25 o
  -4   6   1       17.95       13.59      6.42 o
  -3   6   1       86.04       92.79      8.30 o
  -2   6   1      202.85      209.78      9.79 o
  -1   6   1       11.94       10.62      4.56 o
   0   6   1        3.80        3.66      3.86 o
   1   6   1       44.33       47.52      4.39 o
   2   6   1       16.75       16.34      4.26 o
   3   6   1       20.77       28.88      5.74 o
   5   6   1        0.00       -0.16      3.92 o
   6   6   1        4.36        5.41      4.19 o
   7   6   1        0.20        2.01      3.90 o
   8   6   1       20.66       13.11      5.34 o
   9   6   1        0.53        0.88      6.24 o
  10   6   1       11.48       13.29      5.14 o
  -3   7   1        4.47        1.95      6.71 o
  -2   7   1        9.05        6.73      6.60 o
  -1   7   1        0.57        2.99      5.04 o
   0   7   1        0.79        4.07      4.12 o
   1   7   1        4.13        5.91      4.09 o
   2   7   1        0.83        5.03      6.55 o
   3   7   1        2.30        7.02      6.94 o
 -18   0   2        1.20        3.07      3.95 o
 -16   0   2       25.50       38.36      6.85 o
 -14   0   2      161.91      178.13      8.51 o
 -12   0   2       13.82       11.93      5.39 o
 -10   0   2      850.65      875.13     11.69 o
  -8   0   2      490.78      496.57      8.18 o
  -6   0   2     3621.43     3723.75     68.64 o
  -4   0   2     5312.91     5151.41     67.79 o
   2   0   2      579.09      604.41      5.03 o
   4   0   2     2590.26     2425.23     38.42 o
   6   0   2     2660.71     2534.01     13.46 o
   8   0   2      304.83      276.87      3.96 o
  10   0   2       18.64       19.99      2.13 o
  12   0   2      557.77      581.51     12.52 o
  14   0   2     1116.13     1038.94     15.39 o
  16   0   2       12.28       11.11      5.41 o
  18   0   2       30.38       19.39      6.64 o
 -19   1   2       89.57      107.59     21.99 o
 -18   1   2        0.01        0.84      3.09 o
 -17   1   2        0.10        5.75      4.03 o
 -16   1   2       55.82       68.80      4.89 o
 -15   1   2       72.33       74.46      6.42 o
 -14   1   2      847.10      877.47     23.59 o
 -13   1   2      210.13      223.21      6.12 o
 -12   1   2      986.61      990.08      9.69 o
 -11   1   2       58.61       62.46      3.90 o
 -10   1   2      245.88      250.32      5.24 o
  -9   1   2      246.10      250.08      9.89 o
  -8   1   2       15.62       12.34      2.72 o
  -7   1   2     1886.81     2004.96     10.26 o
  -6   1   2     1912.63     1819.35      9.10 o
  -5   1   2      310.25      325.20      7.81 o
  -4   1   2     2831.93     2723.94     36.69 o
  -3   1   2       87.18       74.28      1.78 o
  -2   1   2      999.59      928.33      6.99 o
  -1   1   2     2688.60     2607.03     32.87 o
   0   1   2     2731.99     2490.23     20.76 o
   1   1   2      531.06      504.15      3.03 o
   2   1   2      766.55      664.95      3.35 o
   3   1   2     6971.05     6620.95     26.36 o
   4   1   2       33.76       41.13      1.04 o
   5   1   2     2316.86     2418.15     16.82 o
   6   1   2     2680.68     2762.02     10.45 o
   7   1   2      276.23      279.80      5.95 o
   8   1   2       49.18       39.31      1.81 o
   9   1   2      110.19      115.32      4.42 o
  10   1   2       37.01       39.35      2.05 o
  11   1   2      232.11      211.65      6.77 o
  12   1   2      304.12      303.02      3.93 o
  13   1   2       33.66       34.05      2.83 o
  14   1   2        4.84        4.00      3.73 o
  15   1   2        0.88        1.58      3.68 o
  16   1   2      102.65       87.13      4.75 o
  17   1   2        0.86        1.24      5.97 o
  18   1   2       54.91       57.07      8.25 o
 -18   2   2        1.33        3.66      3.74 o
 -17   2   2        0.03        1.16      4.12 o
 -16   2   2       16.81       13.28      3.04 o
 -15   2   2        2.69        3.31      3.61 o
 -14   2   2      159.81      148.76      7.57 o
 -13   2   2        6.13       11.01      3.28 o
 -12   2   2      235.36      229.64      7.08 o
 -11   2   2        0.03        1.52      3.80 o
 -10   2   2      299.56      300.69      5.53 o
  -9   2   2        4.69        6.11      2.90 o
  -8   2   2        2.86        2.40      2.56 o
  -7   2   2     1407.02     1459.49      9.13 o
  -6   2   2      273.85      276.20      9.05 o
  -5   2   2       12.02       12.10      1.60 o
  -4   2   2      755.88      691.16     16.05 o
  -3   2   2       52.46       61.51      1.60 o
  -2   2   2       33.90       27.89      1.42 o
  -1   2   2      340.41      316.40      5.20 o
   0   2   2     7819.60     7380.49     50.03 o
   1   2   2      499.99      465.96      3.78 o
   2   2   2      164.05      179.48      4.17 o
   3   2   2      283.26      310.20      4.84 o
   4   2   2     1160.43     1111.36      5.26 o
   5   2   2      168.68      162.42      2.63 o
   6   2   2     2224.42     2296.99     12.07 o
   7   2   2       30.15       24.89      1.12 o
   8   2   2       94.44       87.87      3.51 o
   9   2   2      905.29      919.24     11.22 o
  10   2   2        4.16        4.53      1.79 o
  11   2   2      243.49      241.57      7.61 o
  12   2   2      156.97      146.54      2.99 o
  13   2   2      160.97      173.36      9.05 o
  14   2   2       15.70       23.98      2.83 o
  15   2   2       49.01       51.94      7.64 o
  16   2   2        0.18        4.06      6.42 o
  17   2   2        8.54       11.33      6.69 o
 -17   3   2       22.97       22.93      4.58 o
 -16   3   2        5.77        3.73      4.50 o
 -15   3   2       42.41       38.85      4.71 o
 -14   3   2        2.69        3.51      3.04 o
 -13   3   2       37.20       35.15      3.36 o
 -12   3   2       31.73       31.84      3.35 o
 -11   3   2        0.05        0.43      3.05 o
 -10   3   2       66.23       71.92      3.82 o
  -9   3   2      214.34      225.80      5.73 o
  -8   3   2        5.38        7.72      2.86 o
  -7   3   2       78.53       83.35      5.18 o
  -6   3   2       34.20       28.49      1.67 o
  -5   3   2       60.46       63.44      3.48 o
  -4   3   2      104.83      102.89      3.92 o
  -3   3   2        1.94        1.93      1.29 o
  -2   3   2      266.55      299.09     10.71 o
  -1   3   2     4249.87     4404.49     19.55 o
   0   3   2        5.20        3.70      1.51 o
   1   3   2     1205.89     1191.92      4.56 o
   2   3   2      266.52      253.73      3.65 o
   3   3   2       50.61       53.63      2.54 o
   4   3   2      147.53      145.05      2.09 o
   5   3   2        7.27        9.47      1.43 o
   6   3   2      126.83      127.37      3.24 o
   7   3   2        0.27        1.92      1.63 o
   8   3   2       54.50       53.29      2.31 o
   9   3   2       63.85       63.87      2.62 o
  10   3   2      306.52      310.58      4.40 o
  11   3   2       82.53       69.82      4.77 o
  12   3   2       15.09        4.76      3.65 o
  13   3   2       60.58       60.55      4.98 o
  14   3   2       23.51       18.41      4.11 o
  15   3   2       80.51       73.46      8.99 o
  16   3   2        3.88        9.89      7.40 o
 -16   4   2        3.70        1.14      4.69 o
 -15   4   2        0.79       -0.28      4.52 o
 -14   4   2        7.46        2.54      4.13 o
 -13   4   2        1.51        4.54      4.79 o
 -12   4   2       34.26       38.49      4.51 o
 -11   4   2      222.25      195.85      9.80 o
 -10   4   2        0.82        0.92      2.79 o
  -9   4   2       10.45       14.13      2.85 o
  -8   4   2     1016.09     1048.36      9.85 o
  -7   4   2        2.85        2.98      2.67 o
  -6   4   2        9.43       10.87      2.77 o
  -5   4   2      821.12      821.71     14.41 o
  -4   4   2        0.00        0.24      1.69 o
  -3   4   2       32.10       27.88      2.04 o
  -2   4   2      119.37      122.46      2.52 o
  -1   4   2      427.17      443.49      5.95 o
   0   4   2      211.80      217.43      2.79 o
   1   4   2       12.92       16.50      1.53 o
   2   4   2      197.09      191.72     10.43 o
   3   4   2        6.77       10.47      2.90 o
   4   4   2      393.72      404.23      3.75 o
   5   4   2      268.95      245.47      3.47 o
   6   4   2       66.67       65.99      4.61 o
   7   4   2      239.04      247.94      8.00 o
   8   4   2      120.86      109.12      5.38 o
   9   4   2       71.54       76.93      4.91 o
  10   4   2        0.52        2.27      4.54 o
  11   4   2       28.49       35.97      4.92 o
  12   4   2       32.82       22.54      4.98 o
  13   4   2        0.55        5.61      4.57 o
  14   4   2        1.46        6.33      4.15 o
  15   4   2       11.86       16.14      4.52 o
 -13   5   2        0.73        3.49      4.94 o
 -12   5   2        2.75        5.82      4.70 o
 -11   5   2       67.90       63.48      5.65 o
 -10   5   2       41.59       49.99      4.77 o
  -9   5   2       28.08       32.85      4.61 o
  -8   5   2      404.05      384.33      7.63 o
  -7   5   2       31.97       33.34      4.47 o
  -6   5   2     1207.34     1251.93     21.64 o
  -5   5   2       84.09       84.58      4.73 o
  -4   5   2       53.86       57.12      4.43 o
  -3   5   2        1.04        2.46      3.13 o
  -2   5   2        3.31        3.73      2.83 o
  -1   5   2      101.40       98.74      3.69 o
   0   5   2       24.59       28.30      2.88 o
   1   5   2      173.35      180.87      5.12 o
   2   5   2        1.00        1.56      2.73 o
   3   5   2        3.00        3.18      2.86 o
   4   5   2      602.39      609.48     10.44 o
   5   5   2      600.81      555.16     11.57 o
   6   5   2      564.50      558.81     13.35 o
   7   5   2        3.76        6.75      4.59 o
   8   5   2      352.99      361.82      7.99 o
   9   5   2      206.29      213.46      6.52 o
  10   5   2        0.02        1.41      4.37 o
  11   5   2        0.04       -1.75      4.33 o
  12   5   2        6.67        8.87      4.74 o
  13   5   2       33.94       41.66      4.88 o
 -10   6   2       14.87       13.64      4.85 o
  -9   6   2       34.51       40.07      4.92 o
  -8   6   2        1.05        2.42      3.75 o
  -7   6   2       27.69       29.13      4.30 o
  -6   6   2      117.70      118.62     20.90 o
  -5   6   2       11.26       13.29      7.03 o
  -4   6   2       86.16       82.57      7.18 o
  -3   6   2        5.47        7.04      7.00 o
  -2   6   2        0.02        2.92      5.64 o
  -1   6   2       25.14       20.68      5.70 o
   0   6   2      190.59      196.90      6.55 o
   1   6   2       65.44       75.22      5.17 o
   2   6   2        1.20        1.59      4.52 o
   3   6   2        4.38        2.14      3.91 o
   4   6   2       11.03       12.10      3.97 o
   5   6   2       87.00       81.87      5.17 o
   6   6   2       39.32       38.04      4.84 o
   7   6   2       32.18       23.95      5.09 o
   8   6   2        7.21        7.44      4.33 o
   9   6   2        6.85        6.39      7.36 o
  -3   7   2       12.88        9.39      6.36 o
  -2   7   2        9.61        6.62      7.13 o
  -1   7   2       29.56       27.30      6.50 o
   0   7   2       44.59       38.33      6.65 o
   1   7   2      107.33      104.72      5.86 o
   2   7   2        0.03        2.09      5.59 o
 -19   0   3      101.36      109.64      8.39 o
 -17   0   3       22.33       29.47      6.25 o
 -15   0   3      517.77      523.43     11.67 o
 -13   0   3      271.67      245.61      9.00 o
 -11   0   3     1509.23     1576.96     16.36 o
  -9   0   3      162.04      184.41      6.38 o
  -7   0   3       36.74       22.75      3.85 o
  -5   0   3     3248.64     3457.61     63.80 o
  -3   0   3    15942.11    15335.74    111.30 o
  -1   0   3     3307.87     3387.61     31.42 o
   1   0   3      498.61      508.33      5.38 o
   3   0   3      269.78      239.58      3.39 o
   5   0   3       37.88       35.69      1.46 o
   7   0   3     1581.09     1545.90      6.37 o
   9   0   3     1258.46     1277.48     58.23 o
  11   0   3       55.66       54.57      2.54 o
  13   0   3      174.57      178.58      8.48 o
  15   0   3       28.57       20.67      5.90 o
  17   0   3       30.50       33.47      6.26 o
 -19   1   3      131.74      160.42     19.57 o
 -18   1   3      103.68      118.41      5.55 o
 -17   1   3        3.04        4.08      4.51 o
 -16   1   3        4.98        6.50      3.84 o
 -15   1   3       23.01       23.19      4.35 o
 -14   1   3      970.74      979.56     13.02 o
 -13   1   3       26.31       34.96      4.04 o
 -12   1   3     1187.85     1217.11     10.87 o
 -11   1   3        1.55        4.12      3.33 o
 -10   1   3       91.35       92.32      4.33 o
  -9   1   3      184.47      199.62      4.74 o
  -8   1   3     1425.65     1559.02     25.35 o
  -7   1   3      215.65      207.34      5.47 o
  -6   1   3      398.98      450.81     14.99 o
  -5   1   3     3308.97     3401.67     46.21 o
  -4   1   3      680.11      654.78     13.21 o
  -3   1   3       22.46       27.02      1.81 o
  -2   1   3       58.71       66.04      2.11 o
  -1   1   3    10679.40    10293.81    201.11 o
   0   1   3       88.78       72.36      1.26 o
   1   1   3     3036.53     3025.07     29.83 o
   2   1   3      377.15      335.08      2.09 o
   3   1   3      651.52      619.93      1.81 o
   4   1   3     1787.22     1760.06     12.51 o
   5   1   3      606.09      529.38      6.81 o
   6   1   3     1252.58     1297.59      7.87 o
   7   1   3      265.30      287.46      3.40 o
   8   1   3       48.10       54.63      3.68 o
   9   1   3      471.52      478.09      6.48 o
  10   1   3        8.95       10.39      2.26 o
  11   1   3      137.80      141.45      5.29 o
  12   1   3       12.56        9.72      2.52 o
  13   1   3      157.17      145.48     10.36 o
  14   1   3      132.00      123.13      4.96 o
  15   1   3       82.95       78.29      8.84 o
  16   1   3      158.66      153.17      5.80 o
  17   1   3        0.75        2.70      6.80 o
  18   1   3       23.01       18.60      6.91 o
 -18   2   3       17.24       27.11      4.52 o
 -17   2   3        9.44       10.72      3.72 o
 -16   2   3        0.01        0.29      3.83 o
 -15   2   3      163.88      168.51      7.77 o
 -14   2   3        5.82        9.38      3.69 o
 -13   2   3       48.58       62.53      4.56 o
 -12   2   3       26.34       28.58      3.97 o
 -11   2   3       22.23       27.30      3.69 o
 -10   2   3       12.60       18.76      2.95 o
  -9   2   3      145.97      160.37      5.82 o
  -8   2   3      893.33      912.94      7.87 o
  -7   2   3      811.46      828.23      7.32 o
  -6   2   3     1913.57     2026.90     55.83 o
  -5   2   3        5.67        9.00      2.66 o
  -4   2   3      543.16      587.18      8.29 o
  -3   2   3      408.86      451.43      4.01 o
  -2   2   3      114.76       99.44     12.45 o
  -1   2   3      515.09      415.45     14.76 o
   0   2   3      125.27      111.48      4.16 o
   1   2   3      484.21      442.40      9.61 o
   2   2   3      247.69      246.28      8.88 o
   3   2   3      423.95      411.78      3.56 o
   4   2   3       64.86       60.90      1.15 o
   5   2   3       17.38       26.36      1.88 o
   6   2   3     1104.97     1041.39     10.34 o
   7   2   3      408.21      433.21      5.88 o
   8   2   3       66.23       76.58      1.98 o
   9   2   3       88.53       92.73      3.25 o
  10   2   3        0.80        3.26      1.73 o
  11   2   3      210.30      194.06      3.76 o
  12   2   3        0.57        2.53      2.40 o
  13   2   3      470.04      438.93     25.54 o
  14   2   3       36.34       33.54      6.07 o
  15   2   3       27.63       19.16      7.49 o
  16   2   3        5.37        4.02      7.58 o
  17   2   3       11.83       14.29      7.79 o
 -17   3   3        5.77        6.88      4.97 o
 -16   3   3        8.41        7.60      4.66 o
 -15   3   3        8.15        9.08      3.51 o
 -14   3   3       79.21       86.48      5.59 o
 -13   3   3       43.18       39.94      3.88 o
 -12   3   3       14.42       11.25      3.38 o
 -11   3   3      128.35      139.91      5.32 o
 -10   3   3        1.33        3.74      3.20 o
  -9   3   3        2.34        0.98      3.20 o
  -8   3   3      104.54      110.95      4.20 o
  -7   3   3      148.61      161.37      4.28 o
  -6   3   3      941.71      918.29      8.20 o
  -5   3   3      601.79      645.31      6.97 o
  -4   3   3     1379.76     1325.43      7.75 o
  -3   3   3       65.10       86.82      2.96 o
  -2   3   3      840.91      815.91      6.42 o
  -1   3   3      309.24      296.38      8.23 o
   0   3   3       91.65       71.00      6.19 o
   1   3   3     1026.51      989.58      6.73 o
   2   3   3        1.71        2.46      1.03 o
   3   3   3       94.17       88.68      2.76 o
   4   3   3       53.03       64.85      3.59 o
   5   3   3      103.62      101.95      5.54 o
   6   3   3      214.57      207.15      7.76 o
   7   3   3      266.97      248.76      7.47 o
   8   3   3      121.36      105.79      8.55 o
   9   3   3        0.79        3.04      4.03 o
  10   3   3      262.85      277.78      6.63 o
  11   3   3       53.30       51.84      4.70 o
  12   3   3       17.00       12.83      4.28 o
  13   3   3       16.29       14.41      3.98 o
  14   3   3       53.90       52.61      4.50 o
  15   3   3        8.38       16.35      7.79 o
  16   3   3       13.01        7.18      7.47 o
 -16   4   3        8.59       10.41      5.16 o
 -15   4   3       14.99        8.38      4.78 o
 -14   4   3        0.28        3.01      3.99 o
 -13   4   3      144.33      128.55      6.24 o
 -12   4   3        4.71        5.92      3.97 o
 -11   4   3      143.84      136.03      4.84 o
 -10   4   3      197.51      203.67      4.61 o
  -9   4   3       15.76       15.85      3.51 o
  -8   4   3      727.81      748.37     36.59 o
  -7   4   3        0.20        1.71      3.80 o
  -6   4   3        2.75        4.21      3.39 o
  -5   4   3       82.79       89.25      7.29 o
  -4   4   3      103.85      107.53      2.75 o
  -3   4   3        0.09        0.52      2.03 o
  -2   4   3      290.59      293.96      4.39 o
  -1   4   3      490.34      509.91      4.14 o
   0   4   3      291.69      296.72      4.88 o
   1   4   3        0.88        3.14      1.32 o
   2   4   3      575.15      590.39      9.95 o
   3   4   3       10.91        9.33      2.81 o
   4   4   3      218.16      223.41      3.71 o
   5   4   3      783.53      777.38      6.73 o
   6   4   3      143.58      143.23      5.76 o
   7   4   3       22.07       21.58      4.59 o
   8   4   3      229.71      219.00      5.99 o
   9   4   3        3.51        7.89      4.62 o
  10   4   3       35.38       45.01      4.26 o
  11   4   3       59.69       66.42      4.81 o
  12   4   3        0.14        0.86      4.17 o
  13   4   3        1.73        5.60      4.58 o
  14   4   3       32.19       30.62      4.17 o
  15   4   3       41.27       49.78      8.87 o
 -14   5   3       67.05       63.69      5.93 o
 -13   5   3        1.14        4.17      3.77 o
 -12   5   3       28.71       33.17      5.30 o
 -11   5   3        2.75        1.70      4.43 o
 -10   5   3       37.26       36.60      4.87 o
  -9   5   3        8.37        5.44      4.09 o
  -8   5   3        0.02        5.00      7.07 o
  -7   5   3      134.78      133.62      4.02 o
  -6   5   3      198.04      201.09      6.03 o
  -5   5   3      156.60      154.05      4.93 o
  -4   5   3       18.40       20.28      3.58 o
  -3   5   3        4.88        6.86      2.86 o
  -2   5   3        3.63        4.40      2.03 o
  -1   5   3       56.33       57.85      3.45 o
   0   5   3       19.39       21.55      2.92 o
   1   5   3       34.79       27.54      2.99 o
   2   5   3        5.02        5.32      2.74 o
   3   5   3       58.08       56.78      3.47 o
   4   5   3        1.44        1.38      3.01 o
   5   5   3      401.03      409.33     24.31 o
   6   5   3        4.31        8.19      4.62 o
   7   5   3      126.83      118.91      5.60 o
   8   5   3       90.65       96.54      5.71 o
   9   5   3        1.84        4.30      4.31 o
  10   5   3       28.00       24.62      4.51 o
  11   5   3        1.76        1.51      4.39 o
  12   5   3        2.31        1.70      4.61 o
 -10   6   3        1.11        3.93      3.85 o
  -9   6   3        1.90        4.95      4.64 o
  -8   6   3      133.88      119.58      8.56 o
  -7   6   3        1.87        5.35      3.99 o
  -6   6   3      204.09      210.62     10.35 o
  -5   6   3       25.23       37.29      7.76 o
  -4   6   3      126.12      117.77      8.53 o
  -3   6   3        0.06        1.53      6.15 o
  -2   6   3       85.86       83.46      6.65 o
  -1   6   3       17.80       18.38      5.33 o
   0   6   3       51.22       47.95      6.61 o
   1   6   3        3.11        2.88      4.30 o
   2   6   3        0.41       -0.56      3.78 o
   3   6   3        3.41        6.48      4.32 o
   4   6   3       52.19       55.82      3.59 o
   5   6   3       42.91       40.16      4.19 o
   6   6   3        4.41        3.12      3.69 o
   7   6   3      272.92      257.38     15.50 o
   8   6   3        0.00        7.17      4.49 o
   9   6   3        3.03        1.98      4.21 o
  -3   7   3        0.02        6.44      5.27 o
  -2   7   3       17.00       19.49      7.14 o
  -1   7   3        6.82        4.71      6.87 o
   0   7   3        4.20        6.52      6.74 o
   1   7   3       14.40       16.14      6.57 o
 -18   0   4       99.65      108.77      8.29 o
 -16   0   4      231.62      224.87      8.73 o
 -14   0   4     2996.56     3111.24     26.10 o
 -12   0   4      203.95      217.66      8.30 o
 -10   0   4       55.54       47.06      4.39 o
  -8   0   4       26.16       49.37      4.95 o
  -6   0   4     3586.88     3715.35     74.40 o
  -4   0   4      457.49      586.44      6.97 o
  -2   0   4    11317.62    10610.93     66.16 o
   0   0   4     5531.56     5451.66     65.34 o
   2   0   4     8343.58     7989.44     83.33 o
   4   0   4       42.03       50.75      2.67 o
   6   0   4     2453.57     2515.10     15.69 o
   8   0   4      906.25      931.62     30.32 o
  10   0   4     1286.43     1263.70     18.46 o
  12   0   4      344.23      336.27      9.33 o
  14   0   4       53.28       46.10      6.44 o
  16   0   4       82.68       78.65      6.69 o
  18   0   4       31.82       31.34      5.95 o
 -19   1   4       20.81       27.07      6.04 o
 -18   1   4        3.77        4.50      4.32 o
 -17   1   4        4.48        8.61      4.43 o
 -16   1   4       18.38       20.98      4.38 o
 -15   1   4      292.88      289.51     13.02 o
 -14   1   4      644.41      650.81     13.44 o
 -13   1   4       51.06       53.41      4.39 o
 -12   1   4     1087.36     1123.04     19.86 o
 -11   1   4       98.45      113.57      4.30 o
 -10   1   4      244.31      235.55      9.00 o
  -9   1   4      174.15      193.14      7.31 o
  -8   1   4      697.20      823.89      7.63 o
  -7   1   4        0.98        2.14      2.80 o
  -6   1   4     2304.92     2405.24     10.96 o
  -5   1   4     2445.67     2413.30     36.92 o
  -4   1   4        1.18        0.03      2.20 o
  -3   1   4      167.95      181.96      2.59 o
  -2   1   4       23.78       24.24      1.50 o
  -1   1   4    37233.10    31845.08    153.13 o
   0   1   4    16583.51    15783.39     55.85 o
   1   1   4    16917.32    15846.49    192.77 o
   2   1   4     1908.24     1720.48     34.60 o
   3   1   4       49.86       48.56      1.08 o
   4   1   4     1108.53     1018.10      5.03 o
   5   1   4      637.54      700.35      6.75 o
   6   1   4      709.59      803.63      6.45 o
   7   1   4      379.77      423.59      6.94 o
   8   1   4      202.73      184.30      3.11 o
   9   1   4       80.44       80.05      2.62 o
  10   1   4       12.78       13.14      2.23 o
  11   1   4      374.35      343.07      4.77 o
  12   1   4      122.22      122.32      4.79 o
  13   1   4      171.82      174.68     21.18 o
  14   1   4        0.74        0.31      3.63 o
  15   1   4       17.07       19.36      3.96 o
  16   1   4        6.98        7.70      6.72 o
  17   1   4       46.44       42.14      7.03 o
 -18   2   4        3.22        2.74      5.29 o
 -17   2   4        2.38        2.85      5.18 o
 -16   2   4        5.75       12.72      3.99 o
 -15   2   4       94.70       85.24      4.68 o
 -14   2   4        2.27        2.15      4.01 o
 -13   2   4      310.88      292.19      6.63 o
 -12   2   4        4.85        6.49      3.83 o
 -11   2   4       81.32       88.00      4.62 o
 -10   2   4        0.79        4.96      3.41 o
  -9   2   4       11.61        8.21      3.32 o
  -8   2   4       63.46       61.38      3.32 o
  -7   2   4     1050.50     1158.59      9.37 o
  -6   2   4        4.20        7.61      2.53 o
  -5   2   4      120.33      119.84      3.37 o
  -4   2   4      191.15      195.15      5.20 o
  -3   2   4     1343.12     1304.15     18.64 o
  -2   2   4     2807.41     2841.32     37.31 o
  -1   2   4     3865.82     3900.05     75.36 o
   0   2   4      101.56       89.55      2.26 o
   1   2   4     3520.04     3394.62     31.60 o
   2   2   4       24.77       37.89      1.73 o
   3   2   4      563.58      533.04      3.49 o
   4   2   4      176.03      174.48      3.05 o
   5   2   4      879.21      846.28      7.20 o
   6   2   4     1052.88     1040.25     15.36 o
   7   2   4      281.10      275.31      6.75 o
   8   2   4      114.18      125.77      2.86 o
   9   2   4       17.00       18.16      2.28 o
  10   2   4       12.48        9.94      2.32 o
  11   2   4        9.71        8.84      2.39 o
  12   2   4       91.18       76.00      4.10 o
  13   2   4       26.22       32.67      6.96 o
  14   2   4        1.79        2.46      7.19 o
  15   2   4       37.37       43.63      7.01 o
  16   2   4        0.05        1.17      6.55 o
  17   2   4        4.12        2.97      7.64 o
 -17   3   4      162.95      173.16      9.24 o
 -16   3   4        0.02        0.94      3.78 o
 -15   3   4      114.74      103.39      4.79 o
 -14   3   4        2.79        4.49      3.25 o
 -13   3   4       67.51       80.35      7.86 o
 -12   3   4       17.73       14.16      3.73 o
 -11   3   4        0.38        0.21      3.59 o
 -10   3   4        8.87        8.27      3.68 o
  -9   3   4        4.55        4.91      3.35 o
  -8   3   4        7.19       11.34      3.42 o
  -7   3   4      907.24      992.90      9.16 o
  -6   3   4        1.46        1.77      3.02 o
  -5   3   4      152.12      153.63      4.47 o
  -4   3   4       37.45       33.46      2.65 o
  -3   3   4        2.90        0.89      2.46 o
  -2   3   4       12.41       20.53      2.58 o
  -1   3   4     1082.33     1152.07      8.12 o
   0   3   4      122.18      138.09      3.67 o
   1   3   4       72.89       76.23      4.85 o
   2   3   4       42.74       37.58      2.87 o
   3   3   4      118.38      121.14      2.99 o
   4   3   4      176.71      167.21      3.28 o
   5   3   4      281.91      273.42      3.76 o
   6   3   4      473.11      498.37      7.07 o
   7   3   4      919.30      938.64     21.87 o
   8   3   4      177.80      190.40      8.01 o
   9   3   4      188.78      189.84      6.75 o
  10   3   4       59.14       52.55      4.39 o
  11   3   4       40.51       37.45      3.97 o
  12   3   4        5.00       11.07      3.88 o
  13   3   4       72.94       74.30      4.60 o
  14   3   4       34.43       32.17      7.89 o
  15   3   4       35.01       43.60      7.96 o
  16   3   4        3.21        7.96      7.69 o
 -16   4   4       14.26       10.87      4.35 o
 -15   4   4        5.01        9.23      4.40 o
 -14   4   4        2.69        5.03      4.93 o
 -13   4   4        0.89        5.64      6.53 o
 -12   4   4       32.80       31.94      3.92 o
 -11   4   4        2.35        2.49      3.30 o
 -10   4   4      111.86      103.17      7.03 o
  -9   4   4      554.79      555.84     17.93 o
  -8   4   4       87.51      100.42      4.67 o
  -7   4   4      876.09      887.18      9.51 o
  -6   4   4      265.51      281.04      6.14 o
  -5   4   4        5.48        4.04      2.57 o
  -4   4   4      104.85      106.80      3.55 o
  -3   4   4      131.92      120.32      4.17 o
  -2   4   4        8.11        9.68      2.96 o
  -1   4   4      138.89      153.77      4.25 o
   0   4   4      323.97      335.67      3.38 o
   1   4   4      564.95      553.49      9.14 o
   2   4   4      116.25      119.43      3.58 o
   3   4   4      116.12      101.09      3.44 o
   4   4   4      242.65      245.54      4.46 o
   5   4   4       10.56        9.93      2.86 o
   6   4   4       17.43        8.62      4.84 o
   7   4   4       23.79       19.53      4.62 o
   8   4   4       69.10       59.40      4.94 o
   9   4   4      113.51      123.01      8.93 o
  10   4   4        0.10       -0.11      3.92 o
  11   4   4       74.29       74.05      4.88 o
  12   4   4      110.93      112.62      6.53 o
  13   4   4       34.69       30.45      4.75 o
  14   4   4       33.85       37.71      4.53 o
 -14   5   4       67.21       66.21      5.08 o
 -13   5   4       32.97       37.87      5.48 o
 -12   5   4        0.03        3.79      4.77 o
 -11   5   4        4.17        4.32      4.36 o
 -10   5   4        4.80        9.51      4.49 o
  -9   5   4        3.53        6.14      7.33 o
  -8   5   4        0.13        1.84      2.96 o
  -7   5   4       41.59       47.77      5.55 o
  -6   5   4        6.24        6.22      3.04 o
  -5   5   4       92.85       85.79      5.57 o
  -4   5   4        9.36       11.32      3.33 o
  -3   5   4       18.76       18.84      3.14 o
  -2   5   4       42.38       34.34      2.45 o
  -1   5   4      135.66      135.69      8.62 o
   0   5   4      128.21      116.14      4.36 o
   1   5   4       37.42       34.02      3.04 o
   2   5   4       52.81       51.86      3.38 o
   3   5   4      154.20      160.93      4.30 o
   4   5   4       16.85       17.56      3.12 o
   5   5   4        8.17        4.98      3.02 o
   6   5   4        1.75        2.59      4.73 o
   7   5   4      199.22      209.06     10.87 o
   8   5   4       82.30       88.22      5.25 o
   9   5   4        4.14        8.02      4.53 o
  10   5   4        1.24        4.10      3.98 o
  11   5   4        6.46        6.51      4.11 o
  12   5   4        2.75        3.52      4.27 o
 -10   6   4        1.25        2.86      4.43 o
  -9   6   4        4.79        7.41      4.57 o
  -8   6   4        0.23        0.58      4.04 o
  -7   6   4        5.33       13.71      7.40 o
  -6   6   4       28.71       39.59      7.32 o
  -5   6   4      116.45      125.61      8.89 o
  -3   6   4        1.17        3.60      5.67 o
  -2   6   4      110.77      115.26      7.63 o
  -1   6   4        5.70        8.08      5.37 o
   0   6   4        0.91        2.08      5.52 o
   1   6   4       19.58       20.73      5.67 o
   2   6   4       51.50       57.70      6.65 o
   3   6   4        2.62        4.37      2.79 o
   4   6   4       27.34       26.84      3.44 o
   5   6   4      157.49      140.99     12.64 o
   6   6   4        0.81        2.29      4.70 o
   7   6   4       44.59       41.13      4.72 o
   8   6   4       15.11       14.08      5.05 o
  -1   7   4       11.12       14.39      6.60 o
   0   7   4        5.64        7.15      5.85 o
 -19   0   5       35.00       52.55      7.22 o
 -17   0   5       20.75       31.37      6.92 o
 -15   0   5      249.85      258.73      9.68 o
 -13   0   5      957.89      987.14     14.89 o
 -11   0   5      512.95      524.12     10.41 o
  -9   0   5       12.09       12.00      4.24 o
  -7   0   5      111.29       94.00      4.55 o
  -5   0   5      697.23      682.43      8.40 o
  -3   0   5        2.13        2.35      3.36 o
  -1   0   5    17218.03    16849.15    129.19 o
   1   0   5      253.75      282.55      5.44 o
   3   0   5     2993.00     2950.97     58.26 o
   5   0   5       43.92       33.82      1.43 o
   7   0   5     3667.34     3896.21     21.24 o
   9   0   5      677.14      664.61     10.54 o
  11   0   5      200.81      186.22      7.93 o
  13   0   5      107.39       84.16      7.11 o
  15   0   5      160.71      172.61      8.70 o
  17   0   5       42.87       30.29      6.52 o
 -19   1   5        6.78       13.07      5.00 o
 -18   1   5       11.58        9.90      3.92 o
 -17   1   5        7.61       10.50      4.17 o
 -16   1   5       95.94       98.16      5.56 o
 -15   1   5       15.53       17.01      4.55 o
 -14   1   5      192.62      191.37      6.25 o
 -13   1   5      195.26      187.91      6.05 o
 -12   1   5        6.45        5.22      3.80 o
 -11   1   5        3.30        3.68      3.78 o
 -10   1   5       99.22      108.56      4.62 o
  -9   1   5      676.50      718.04      7.68 o
  -8   1   5      401.92      487.97     10.91 o
  -7   1   5       50.33       39.97      3.16 o
  -6   1   5     1203.79     1246.48      8.33 o
  -5   1   5      664.35      675.86      6.35 o
  -4   1   5      109.40      101.76      3.07 o
  -3   1   5      157.46      154.97      3.20 o
  -2   1   5      667.08      643.60     11.54 o
  -1   1   5    14625.46    14137.54     77.25 o
   0   1   5     8001.79     8012.24     45.89 o
   1   1   5     5736.49     5924.80     50.52 o
   2   1   5      100.95      122.17      4.21 o
   3   1   5     1674.17     1704.04     29.63 o
   4   1   5       69.07       65.59      2.71 o
   5   1   5     3274.01     3478.49     23.43 o
   6   1   5     1292.75     1437.04     13.34 o
   7   1   5        0.01        0.17      1.93 o
   8   1   5       93.76       87.86      2.64 o
   9   1   5       14.72       15.22      2.14 o
  10   1   5      107.55      112.96      3.90 o
  11   1   5      455.07      467.47      9.12 o
  12   1   5     1303.35     1333.39     25.85 o
  13   1   5      606.42      594.36     16.71 o
  14   1   5      156.36      135.38      8.34 o
  15   1   5        6.94        9.66      4.20 o
  16   1   5       57.86       54.25      6.82 o
  17   1   5       17.47       28.34      7.71 o
 -18   2   5        9.64       10.34      4.42 o
 -17   2   5        0.45        1.43      3.86 o
 -16   2   5       41.23       46.70      4.65 o
 -15   2   5      262.11      263.42      7.05 o
 -14   2   5       41.52       32.59      3.79 o
 -13   2   5       12.59       24.54      4.52 o
 -12   2   5      353.03      349.25      9.29 o
 -11   2   5      471.50      465.27      7.29 o
 -10   2   5      132.48      143.72      4.73 o
  -9   2   5      187.72      182.63      4.65 o
  -8   2   5      873.85      864.29      8.12 o
  -7   2   5      699.72      687.08      7.13 o
  -6   2   5        3.43        4.05      2.83 o
  -5   2   5       35.57       33.80      2.75 o
  -4   2   5       65.83       60.99      4.93 o
  -3   2   5      353.74      379.90      5.13 o
  -2   2   5      797.04      929.11     19.19 o
  -1   2   5     2034.59     2247.82     23.53 o
   0   2   5     1238.30     1168.06     30.26 o
   1   2   5        4.75        1.90      1.76 o
   2   2   5      485.40      439.88      7.60 o
   3   2   5       21.88       19.80      1.09 o
   4   2   5      637.92      673.71      9.18 o
   5   2   5       78.47       79.88      1.29 o
   6   2   5      154.98      146.57      3.05 o
   7   2   5       29.17       25.95      1.48 o
   8   2   5        9.22        7.75      2.18 o
   9   2   5        7.60        9.38      2.19 o
  10   2   5      165.70      182.86      3.66 o
  11   2   5       95.21       87.00      3.32 o
  12   2   5       23.41       17.91      4.98 o
  13   2   5       21.16       15.73      6.62 o
  14   2   5      105.15      107.28      7.92 o
  15   2   5        9.52       13.42      7.37 o
  16   2   5        7.94       16.63      6.31 o
 -17   3   5        0.22       -0.82      4.11 o
 -16   3   5        0.51        1.05      3.84 o
 -15   3   5       40.26       33.78      4.38 o
 -14   3   5       11.99       11.21      3.90 o
 -13   3   5      140.44      136.37      7.09 o
 -12   3   5       87.90       90.33      5.91 o
 -11   3   5       17.61       17.66      3.81 o
 -10   3   5        6.52        4.68      3.61 o
  -9   3   5      110.75      103.80      5.16 o
  -8   3   5       36.68       38.16      3.53 o
  -7   3   5      210.06      217.30      4.99 o
  -6   3   5      240.34      259.63      7.62 o
  -5   3   5        8.94        6.86      3.19 o
  -4   3   5      743.45      748.73      8.85 o
  -3   3   5       19.44       32.36      2.91 o
  -2   3   5        1.11        3.01      2.74 o
  -1   3   5       13.63       27.51      3.06 o
   0   3   5       32.71       23.69      2.48 o
   1   3   5        8.95       11.08      0.85 o
   2   3   5      780.91      757.51      7.31 o
   3   3   5        6.56        6.46      1.22 o
   4   3   5        0.26        0.96      2.06 o
   5   3   5      524.07      519.55      6.73 o
   6   3   5      984.45      997.30      9.51 o
   7   3   5       16.02       16.48      6.25 o
   8   3   5        2.71        1.90      3.83 o
   9   3   5       18.37       21.81      4.50 o
  10   3   5       32.20       36.03      4.09 o
  11   3   5        2.68        4.21      3.68 o
  12   3   5       74.92       62.70      4.53 o
  13   3   5        0.09        2.96      4.16 o
  14   3   5       23.85       19.85      8.27 o
  15   3   5       14.60       12.04      6.95 o
 -16   4   5       43.56       41.89      5.49 o
 -15   4   5       16.91       15.49      7.05 o
 -14   4   5        0.09        4.81      6.46 o
 -13   4   5        1.87        5.41      3.57 o
 -12   4   5        1.25        1.11      3.75 o
 -11   4   5      208.41      220.41     10.98 o
 -10   4   5       31.77       33.67      3.97 o
  -9   4   5      938.53      969.50     22.05 o
  -8   4   5      552.29      590.78      8.34 o
  -7   4   5      951.88      941.76     25.27 o
  -6   4   5      482.91      484.83      8.98 o
  -5   4   5        0.92        3.26      2.88 o
  -4   4   5        0.21        0.32      2.71 o
  -3   4   5        0.55       -0.22      3.10 o
  -2   4   5        0.61        0.71      3.03 o
  -1   4   5      147.34      129.91      5.61 o
   0   4   5        5.91        5.59      3.18 o
   1   4   5      220.33      220.84      4.71 o
   2   4   5        0.11        0.70      3.47 o
   3   4   5      121.44      115.29      3.72 o
   4   4   5      567.24      526.65      5.77 o
   5   4   5      653.66      632.05      8.52 o
   6   4   5      454.33      457.58      7.88 o
   7   4   5       39.02       36.08      4.86 o
   8   4   5        3.67        4.11      4.24 o
   9   4   5        2.14        0.19      6.54 o
  10   4   5       14.78       12.22      4.52 o
  11   4   5        3.19        2.31      4.09 o
  12   4   5        4.42        4.98      4.16 o
  13   4   5       30.72       39.63      4.78 o
  14   4   5       63.96       49.17      7.88 o
 -13   5   5        5.09        6.19      4.82 o
 -12   5   5       11.62       12.28      3.94 o
 -11   5   5        1.71        6.76      4.53 o
 -10   5   5        2.23        6.16      4.18 o
  -9   5   5       54.22       61.84      3.81 o
  -8   5   5        0.61        2.50      3.14 o
  -7   5   5       63.88       71.10      3.75 o
  -6   5   5       93.79       90.47      3.66 o
  -5   5   5       24.01       20.78      3.55 o
  -4   5   5       17.11       11.26      3.92 o
  -3   5   5       13.48       14.99      2.27 o
  -2   5   5       42.48       37.29      3.38 o
  -1   5   5      133.17      115.43      4.38 o
   0   5   5       85.34       79.38      4.19 o
   1   5   5       30.38       32.28      3.79 o
   2   5   5        0.59       -0.73      3.48 o
   3   5   5       19.23       12.90      2.91 o
   4   5   5       96.82      103.22      3.78 o
   5   5   5       53.13       65.35      3.63 o
   6   5   5        2.19        0.41      4.72 o
   7   5   5       32.03       39.69      4.79 o
   8   5   5       83.33       87.31      5.19 o
   9   5   5       10.33       14.27      4.73 o
  10   5   5        3.95        6.21      4.17 o
  11   5   5        0.02        0.13      5.98 o
 -10   6   5        8.08        4.38      4.47 o
  -9   6   5        4.75        5.20      4.20 o
  -8   6   5       75.88       61.66      4.87 o
  -7   6   5        8.39       17.86      7.85 o
  -6   6   5        3.64        4.61      6.66 o
  -5   6   5       93.42       99.14      8.47 o
  -4   6   5        6.12        7.71      6.94 o
  -3   6   5       53.82       56.27      6.71 o
  -2   6   5       75.03       83.97      6.96 o
  -1   6   5       28.43       29.20      5.38 o
   0   6   5       20.07       20.33      6.25 o
   1   6   5        5.89        4.24      4.73 o
   2   6   5        9.76        6.74      3.32 o
   3   6   5       12.39       10.88      3.63 o
   4   6   5       13.35       12.41      3.12 o
   5   6   5        1.03        4.59      5.27 o
   6   6   5       31.78       37.56      5.98 o
   7   6   5       15.71       17.67      5.28 o
   8   6   5      183.67      180.55      9.60 o
 -18   0   6       23.21       37.37      6.31 o
 -16   0   6        3.07        4.39      6.49 o
 -14   0   6      341.72      348.03     10.64 o
 -12   0   6       55.47       51.40      5.49 o
 -10   0   6      235.07      240.89      7.72 o
  -8   0   6      881.80      903.47     11.90 o
  -6   0   6      132.53      150.40      5.81 o
  -4   0   6      272.91      280.43      6.24 o
  -2   0   6     3432.47     3359.37     44.89 o
   0   0   6      192.13      201.07      5.65 o
   2   0   6      155.81      133.99      4.89 o
   4   0   6       38.93       43.00      2.89 o
   6   0   6      423.96      410.00     19.35 o
   8   0   6     1493.69     1487.72     14.95 o
  10   0   6      204.35      198.02      7.61 o
  12   0   6        3.30        1.86      5.30 o
  16   0   6       74.00       61.91      6.59 o
 -19   1   6        2.76        7.80      4.82 o
 -18   1   6        0.87        5.54      4.76 o
 -17   1   6       13.74       14.55      4.80 o
 -16   1   6      157.76      166.40      6.31 o
 -15   1   6      154.35      136.16      8.05 o
 -14   1   6      183.47      173.25      6.07 o
 -13   1   6      202.77      201.56      6.23 o
 -12   1   6        4.19        7.04      3.70 o
 -11   1   6       73.24       69.43      4.44 o
 -10   1   6      952.14      950.95      9.29 o
  -9   1   6      283.02      289.59      5.48 o
  -8   1   6     1072.96     1098.57      8.99 o
  -7   1   6       99.45       88.51      3.79 o
  -6   1   6       37.85       29.82      2.96 o
  -5   1   6        0.55        5.46      2.45 o
  -4   1   6        4.03        2.53      2.11 o
  -3   1   6     1349.22     1300.93      7.55 o
  -2   1   6       80.98       76.48      4.99 o
  -1   1   6      939.73      901.55      5.81 o
   0   1   6     3163.08     3165.99     15.84 o
   1   1   6      707.26      777.95      7.44 o
   2   1   6      277.39      329.33      4.44 o
   3   1   6        0.66        0.29      2.55 o
   4   1   6        1.88        2.31      2.78 o
   5   1   6        0.01        0.60      1.58 o
   6   1   6      714.83      746.95      7.68 o
   7   1   6      422.75      438.12     12.80 o
   8   1   6       90.95       89.94      3.84 o
   9   1   6      123.16      130.57      4.40 o
  10   1   6      102.92       96.01      2.95 o
  11   1   6       53.95       46.63      5.82 o
  12   1   6      174.52      191.01      5.71 o
  13   1   6      668.11      635.32     46.50 o
  14   1   6       13.60        8.41      4.01 o
  15   1   6        0.05        1.35      5.73 o
  16   1   6        2.99        1.39      7.18 o
  17   1   6        1.44        6.12      5.90 o
 -18   2   6       12.99       14.63      4.86 o
 -17   2   6       18.34       20.17      4.35 o
 -16   2   6       82.04       83.89      5.16 o
 -15   2   6       30.03       30.37      4.51 o
 -14   2   6       35.18       31.11      4.37 o
 -13   2   6      721.54      709.26     23.09 o
 -12   2   6       36.62       37.45      4.59 o
 -11   2   6        1.08       -0.11      3.46 o
 -10   2   6      137.41      150.11      4.94 o
  -9   2   6      126.10      116.88      4.63 o
  -8   2   6      168.89      187.91      4.83 o
  -7   2   6        0.00        0.58      3.03 o
  -6   2   6      424.98      444.44      5.82 o
  -5   2   6      122.13      127.57      4.54 o
  -4   2   6       97.37       90.83      4.09 o
  -3   2   6      293.14      305.32      4.27 o
  -2   2   6     1728.75     1743.13     24.99 o
  -1   2   6     2350.09     2446.42     31.86 o
   0   2   6      226.59      255.71      9.79 o
   1   2   6        9.56        8.29      0.88 o
   2   2   6      708.08      721.11     17.89 o
   3   2   6     1567.26     1535.86      8.73 o
   4   2   6       22.40       23.10      1.20 o
   5   2   6       46.75       39.26      1.48 o
   6   2   6      424.74      400.68     14.55 o
   7   2   6        1.75        0.65      2.12 o
   8   2   6        2.56        4.89      2.22 o
   9   2   6       63.42       58.35      2.75 o
  10   2   6      111.31      101.68      3.12 o
  11   2   6       13.05        7.82      3.65 o
  12   2   6      318.30      289.99     11.00 o
  14   2   6       16.28       10.04      8.00 o
  15   2   6        4.19        0.12      6.70 o
  16   2   6        9.92        5.06      7.57 o
 -17   3   6        8.33       10.23      4.10 o
 -16   3   6        2.23        4.11      5.36 o
 -15   3   6      154.37      153.69      8.07 o
 -14   3   6       56.38       56.31      4.90 o
 -13   3   6       13.48       13.34      4.37 o
 -12   3   6       54.71       62.17      7.32 o
 -11   3   6      218.93      208.28      5.71 o
 -10   3   6        0.00        0.04      3.95 o
  -9   3   6       63.13       63.47      4.27 o
  -8   3   6        3.99        5.20      3.07 o
  -7   3   6       20.33       24.51      3.30 o
  -6   3   6     1192.08     1258.39     32.44 o
  -5   3   6      521.60      504.49      5.81 o
  -4   3   6      137.16      130.60      3.50 o
  -3   3   6        0.00        2.00      3.84 o
  -2   3   6      854.86      828.63     10.24 o
  -1   3   6       30.55       30.19      4.66 o
   0   3   6       11.57       16.21      2.69 o
   1   3   6      312.11      277.85     13.36 o
   2   3   6       27.93       27.62      3.13 o
   3   3   6      305.26      306.69      8.62 o
   4   3   6      231.24      208.48     11.67 o
   5   3   6      173.17      169.24      3.17 o
   6   3   6      438.53      391.89      4.06 o
   7   3   6        3.91        8.44      4.27 o
   8   3   6       67.17       62.70      4.34 o
   9   3   6        0.20       -1.76      3.59 o
  10   3   6       24.73       19.55      3.98 o
  11   3   6        3.21        2.33      3.61 o
  12   3   6       46.30       38.91      5.22 o
  13   3   6       19.56       18.40      8.16 o
  14   3   6        5.24        0.95      7.84 o
  15   3   6       47.22       51.35      7.43 o
 -16   4   6        2.28        1.33      5.49 o
 -15   4   6        0.15        2.09      6.05 o
 -14   4   6       56.29       61.10      4.95 o
 -13   4   6       96.03      118.18      9.93 o
 -12   4   6       75.36       71.62      4.93 o
 -11   4   6      220.64      239.11      6.32 o
 -10   4   6       12.73       16.12      4.18 o
  -9   4   6       95.21      105.90      6.18 o
  -8   4   6      311.96      311.68      8.63 o
  -7   4   6      398.81      397.26      7.42 o
  -6   4   6      241.07      230.52      4.25 o
  -5   4   6       43.62       44.19      3.40 o
  -4   4   6        5.95        7.18      3.30 o
  -3   4   6       87.30       81.39      3.93 o
  -2   4   6       36.34       64.38     17.39 o
  -1   4   6      335.39      347.35      5.97 o
   0   4   6       34.85       41.43      3.58 o
   1   4   6      195.77      216.16      5.14 o
   2   4   6      506.82      482.16      6.62 o
   3   4   6       53.22       55.61      3.89 o
   4   4   6      311.99      300.00      4.86 o
   5   4   6     1867.29     1857.28     24.86 o
   6   4   6      287.45      284.66      6.88 o
   7   4   6      211.32      217.50      6.47 o
   8   4   6       97.23      107.03      5.70 o
   9   4   6       11.11       12.56      4.19 o
  10   4   6       24.83       31.36      4.74 o
  11   4   6        3.26        2.33      4.25 o
  12   4   6       85.64       97.76      5.40 o
  13   4   6       21.35       24.61      8.29 o
 -13   5   6        0.24       -0.23      4.25 o
 -12   5   6       91.92       90.68      7.96 o
 -11   5   6       21.15       23.16      7.26 o
 -10   5   6       36.02       35.62      4.39 o
  -9   5   6      156.83      165.16     10.65 o
  -8   5   6        1.36       10.64      4.25 o
  -7   5   6       64.08       54.26      4.44 o
  -6   5   6       76.33       75.31      4.82 o
  -5   5   6       75.98       82.63      7.08 o
  -4   5   6        5.08        9.40      5.45 o
  -3   5   6        1.06        3.30      3.24 o
  -2   5   6        6.75        5.40      3.43 o
  -1   5   6       16.71       12.60      3.53 o
   0   5   6       52.92       53.93      4.22 o
   1   5   6        3.27        5.95      3.54 o
   2   5   6       16.81       19.19      3.35 o
   3   5   6       10.41        7.44      3.30 o
   4   5   6       60.46       62.57      3.33 o
   5   5   6        6.73        9.45      4.64 o
   6   5   6        6.94        4.29      4.61 o
   7   5   6        0.09       -2.14      5.36 o
   8   5   6        0.18        6.97      4.78 o
   9   5   6        4.04        4.81      4.31 o
  10   5   6        0.09        4.14      4.63 o
  11   5   6       42.79       50.22      5.60 o
 -10   6   6       39.75       37.58      4.43 o
  -9   6   6        1.64        3.94      4.16 o
  -8   6   6       73.64      100.50      8.67 o
  -7   6   6        0.91        5.44      7.55 o
  -6   6   6      265.44      283.89      7.28 o
  -5   6   6      189.99      199.58     10.09 o
  -4   6   6       87.97       90.04      7.87 o
  -2   6   6       17.25       12.00      5.11 o
  -1   6   6       39.52       33.72      5.84 o
   0   6   6       44.10       47.42      6.71 o
   1   6   6       18.72       15.90      5.32 o
   2   6   6        8.92        8.64      3.62 o
   3   6   6        0.49       -1.01      3.43 o
   4   6   6       17.11       17.27      6.03 o
   5   6   6       80.11       67.38      6.89 o
   6   6   6        2.98       -0.97      5.94 o
   7   6   6       61.64       61.65      6.80 o
 -19   0   7      313.80      337.50     11.62 o
 -17   0   7        1.23        1.97      6.54 o
 -15   0   7       18.31       15.74      6.44 o
 -13   0   7        4.53        8.28      4.77 o
 -11   0   7        7.08        9.29      4.11 o
  -9   0   7       97.08      119.57      6.11 o
  -7   0   7     7792.80     8035.44    127.07 o
  -5   0   7     1003.10      978.40     10.79 o
  -3   0   7      904.63      908.22      6.94 o
  -1   0   7     2554.20     2503.02     15.43 o
   1   0   7      162.34      144.23      5.67 o
   3   0   7        5.56        5.46      4.33 o
   5   0   7        0.02        1.09      1.34 o
   7   0   7       31.23       26.64      5.49 o
   9   0   7      141.63      140.64      6.73 o
  11   0   7        7.36       12.00      5.16 o
  13   0   7      275.01      255.60      9.37 o
  15   0   7       59.80       56.48      7.23 o
 -19   1   7       18.65       20.29      5.06 o
 -18   1   7       48.52       54.72      5.21 o
 -17   1   7       22.17       35.74      4.53 o
 -16   1   7       39.71       43.83      4.81 o
 -15   1   7       24.12       24.55      4.47 o
 -14   1   7       28.59       37.25      4.18 o
 -13   1   7      231.49      235.10      6.18 o
 -12   1   7      438.79      452.88     15.53 o
 -11   1   7        2.55        1.03      4.05 o
 -10   1   7       26.12       26.07      3.60 o
  -9   1   7      173.66      171.17      4.94 o
  -8   1   7      240.54      249.86      5.30 o
  -7   1   7      673.07      712.90      7.37 o
  -6   1   7      261.14      267.70      5.01 o
  -5   1   7       50.89       54.77      3.48 o
  -4   1   7      478.24      470.63      4.56 o
  -3   1   7      460.85      481.69      6.87 o
  -2   1   7     3080.41     2968.45     16.74 o
  -1   1   7     2018.69     2047.13     15.85 o
   0   1   7      315.48      350.02      7.21 o
   1   1   7      578.90      588.59      5.95 o
   2   1   7      426.10      396.82      5.18 o
   3   1   7      676.97      704.95      6.55 o
   4   1   7      294.85      284.99      5.29 o
   5   1   7      325.94      323.71      5.06 o
   6   1   7        2.62        2.02      3.16 o
   7   1   7       40.72       38.17      3.49 o
   8   1   7      111.84      104.57      4.37 o
   9   1   7      381.84      385.46      8.50 o
  10   1   7       48.61       45.87      4.18 o
  11   1   7      139.49      134.38      8.61 o
  12   1   7      140.89      127.66      5.24 o
  13   1   7       38.44       32.53      6.07 o
  14   1   7       51.29       42.36      4.50 o
  15   1   7       38.04       43.78      7.85 o
  16   1   7        9.96        6.71      6.20 o
 -18   2   7        6.55        8.85      4.62 o
 -17   2   7       21.74       22.82      4.93 o
 -16   2   7        0.83        2.90      4.15 o
 -15   2   7      330.19      324.95      7.50 o
 -14   2   7      120.42      116.16      9.16 o
 -13   2   7     1214.62     1201.40     12.19 o
 -12   2   7      113.24      118.90      9.58 o
 -11   2   7        3.15        1.07      4.25 o
 -10   2   7      100.69      100.48      4.22 o
  -9   2   7      264.38      262.12      5.80 o
  -8   2   7        2.23        2.50      2.83 o
  -7   2   7       14.12       15.35      5.10 o
  -6   2   7       72.55       80.89      3.49 o
  -5   2   7      319.91      326.18      4.26 o
  -4   2   7       66.13       67.10      3.12 o
  -3   2   7       35.68       27.61      2.62 o
  -2   2   7        5.74        5.05      2.17 o
  -1   2   7       58.18       51.54      2.92 o
   0   2   7     1477.25     1479.93     25.81 o
   1   2   7      140.68      137.57      3.82 o
   2   2   7       12.78       14.84      2.66 o
   3   2   7     1267.03     1216.91      7.89 o
   4   2   7       37.92       37.65      1.72 o
   5   2   7      260.63      261.20      6.36 o
   6   2   7      262.07      249.79      9.13 o
   7   2   7        0.23        0.28      2.83 o
   8   2   7      121.62      127.37      6.08 o
   9   2   7        6.30        8.56      3.23 o
  10   2   7      141.32      152.31      4.57 o
  11   2   7      129.48      118.77      8.89 o
  12   2   7       99.29       77.63      7.17 o
  13   2   7        1.78        2.01      6.51 o
  14   2   7       19.21       19.58      6.68 o
  15   2   7        9.10        8.79      6.80 o
 -17   3   7       20.68       15.41      5.74 o
 -16   3   7        6.97       13.32      4.60 o
 -15   3   7        2.46        5.98      3.99 o
 -14   3   7       31.62       29.91      4.15 o
 -13   3   7       15.31       14.44      3.81 o
 -12   3   7      118.02      113.44      8.73 o
 -11   3   7       15.15       15.85      4.08 o
 -10   3   7       18.87       21.34      4.11 o
  -9   3   7      744.60      758.19      9.07 o
  -8   3   7     1296.56     1269.31     10.73 o
  -7   3   7      452.37      456.36      6.71 o
  -6   3   7      156.27      156.22      3.64 o
  -5   3   7      122.10      132.26      6.62 o
  -4   3   7       49.45       64.20      3.15 o
  -3   3   7        0.16        1.13      2.34 o
  -2   3   7      573.19      580.39      9.71 o
  -1   3   7      134.57      118.57     20.40 o
   0   3   7       75.32       61.91      7.57 o
   1   3   7      180.85      189.01      4.33 o
   2   3   7      290.15      291.38      4.90 o
   3   3   7       91.65       85.31      2.96 o
   4   3   7        2.94        0.98      2.35 o
   5   3   7        0.14       -0.12      2.05 o
   6   3   7       15.23       14.66      7.55 o
   7   3   7      282.21      279.49      6.42 o
   8   3   7      108.07      105.18      5.27 o
   9   3   7       63.53       65.29      4.54 o
  10   3   7        0.56       -0.12      3.81 o
  11   3   7       14.69       11.53      4.01 o
  12   3   7        1.55        2.55      6.52 o
  13   3   7       24.77       20.49      7.74 o
  14   3   7       47.09       46.70      8.33 o
 -16   4   7        9.49       19.84      6.15 o
 -15   4   7       10.83       21.13      3.96 o
 -14   4   7       18.95       22.80      4.23 o
 -13   4   7        0.13        1.35      4.40 o
 -12   4   7      107.76       99.59      5.12 o
 -11   4   7      168.62      190.03      6.51 o
 -10   4   7        0.81        3.30      5.02 o
  -9   4   7       30.50       32.88      4.43 o
  -8   4   7       30.81       35.65      4.54 o
  -7   4   7       34.91       37.19      4.35 o
  -6   4   7       73.68       76.02      3.80 o
  -5   4   7      114.91      110.55      4.53 o
  -4   4   7      242.59      255.04      5.57 o
  -3   4   7      162.43      170.23      5.14 o
  -2   4   7       56.39       56.64      4.01 o
  -1   4   7       38.32       42.48      4.15 o
   0   4   7      348.25      372.38      6.31 o
   1   4   7        9.07        7.37      3.47 o
   2   4   7      196.40      173.46      4.75 o
   3   4   7       36.78       36.45      3.60 o
   4   4   7      201.13      192.38      4.79 o
   5   4   7      497.15      487.18      6.48 o
   6   4   7      106.31      108.07      8.44 o
   7   4   7      120.61      124.52      5.42 o
   8   4   7       44.23       37.72      5.07 o
   9   4   7        2.32        4.17      4.09 o
  10   4   7       13.86       11.06      4.46 o
  11   4   7        7.00        4.88      4.63 o
  12   4   7        0.27       -0.23      4.12 o
  13   4   7        4.29        7.70      8.42 o
 -13   5   7        7.58       10.93      6.48 o
 -12   5   7       91.39       90.04      8.07 o
 -11   5   7        3.33        8.28      4.10 o
 -10   5   7        1.39        3.70      4.03 o
  -9   5   7      173.73      183.47      6.06 o
  -8   5   7       39.89       42.58      4.93 o
  -7   5   7       87.51       87.42      5.12 o
  -6   5   7        0.32        0.50      6.30 o
  -5   5   7      104.24      111.09      7.81 o
  -4   5   7        0.47       -0.69      3.00 o
  -3   5   7      141.98      138.07      4.87 o
  -2   5   7       24.05       17.95      3.82 o
  -1   5   7      237.17      213.20      5.58 o
   0   5   7       48.79       48.30      4.23 o
   1   5   7      218.84      205.69      5.57 o
   2   5   7       94.79       95.93      4.51 o
   3   5   7       28.15       28.57      3.66 o
   4   5   7      327.26      356.35     10.64 o
   5   5   7        9.51        3.09      6.88 o
   6   5   7       15.88       25.37      7.27 o
   7   5   7        2.83       -0.10      5.98 o
   8   5   7       11.06       16.80      4.93 o
   9   5   7        0.06        4.72      4.71 o
  10   5   7        2.09        4.91      4.18 o
  -9   6   7        3.84       10.51      7.77 o
  -8   6   7        2.83        0.81      5.48 o
  -7   6   7      208.72      223.01      6.92 o
  -6   6   7       13.27       16.46      4.91 o
  -5   6   7        9.66       15.25      7.06 o
  -4   6   7        6.36        8.95      5.48 o
  -3   6   7        0.73        6.01      6.54 o
  -2   6   7        0.26        3.11      6.01 o
  -1   6   7       21.48       21.06      6.42 o
   0   6   7       37.70       40.74      6.15 o
   1   6   7        1.87        2.63      3.61 o
   2   6   7        0.94        1.79      3.80 o
   3   6   7       65.79       66.44      7.08 o
   4   6   7        0.26        6.19      6.54 o
   5   6   7      201.13      194.39      9.69 o
   6   6   7        0.19        2.60      7.10 o
 -18   0   8       11.28       15.12      7.36 o
 -16   0   8      468.97      430.03     12.38 o
 -14   0   8      107.54       94.79      7.62 o
 -12   0   8        9.83       15.59      6.26 o
 -10   0   8      768.53      802.40     12.38 o
  -8   0   8      635.20      786.44     11.80 o
  -6   0   8     6868.67     6653.54    113.84 o
  -4   0   8       61.69       44.96      4.51 o
  -2   0   8      154.88      169.01      4.88 o
   0   0   8     5647.74     5780.98     97.51 o
   2   0   8        3.94        7.80      4.73 o
   4   0   8       16.80       10.74      4.38 o
   6   0   8      914.39      827.98     66.87 o
   8   0   8        0.26       -0.22      4.82 o
  10   0   8        0.22        0.24      5.21 o
  12   0   8       24.07       25.69      6.75 o
  14   0   8       87.39       81.87      6.81 o
  16   0   8       52.64       49.37      7.27 o
 -19   1   8       97.60      108.17      6.59 o
 -18   1   8       68.26       69.63      5.53 o
 -17   1   8       14.11       15.23      4.36 o
 -16   1   8        0.04        3.43      3.81 o
 -15   1   8      242.86      250.44      6.85 o
 -14   1   8      814.01      774.42     10.43 o
 -13   1   8      210.59      221.64      9.60 o
 -12   1   8       90.18       86.20      4.80 o
 -11   1   8       49.33       43.23      4.11 o
 -10   1   8      124.30      133.26      4.85 o
  -9   1   8       66.30       64.81      4.07 o
  -8   1   8       95.34       80.79      4.09 o
  -7   1   8       16.61       20.18      3.51 o
  -6   1   8        5.84        8.61      2.89 o
  -5   1   8      196.59      209.90      4.71 o
  -4   1   8      795.73      817.58      6.01 o
  -3   1   8       49.07       44.72      3.11 o
  -2   1   8       89.85       95.90      3.42 o
  -1   1   8     1040.01     1100.66      7.80 o
   0   1   8        2.71        7.54      2.20 o
   1   1   8      251.96      246.72      5.65 o
   2   1   8        1.24        1.80      3.19 o
   3   1   8        2.04        0.92      3.13 o
   4   1   8      449.34      449.47      6.01 o
   5   1   8      148.49      154.94      4.43 o
   6   1   8        7.15        8.77      3.44 o
   7   1   8      309.90      328.49      8.93 o
   8   1   8        0.00        0.01      3.55 o
   9   1   8      151.24      146.08      7.21 o
  10   1   8        2.54        5.14      3.94 o
  11   1   8       10.75       10.10      4.17 o
  12   1   8       91.87       86.11      4.85 o
  13   1   8        2.11        4.38      3.82 o
  14   1   8      109.41      112.00      8.29 o
  15   1   8        4.27        2.44      5.52 o
 -18   2   8       31.65       37.14      5.22 o
 -17   2   8       50.21       64.10      5.48 o
 -16   2   8        0.21        1.91      3.58 o
 -15   2   8      129.30      118.46      5.99 o
 -14   2   8       93.37      111.05      5.45 o
 -13   2   8      566.73      634.13     26.35 o
 -12   2   8      142.70      142.81      6.21 o
 -11   2   8       41.38       40.70      4.45 o
 -10   2   8      157.12      149.72      5.00 o
  -9   2   8       70.41       78.84      8.95 o
  -8   2   8      191.06      190.45      5.11 o
  -7   2   8      168.46      169.99      4.74 o
  -6   2   8        6.51        6.84      3.10 o
  -5   2   8      312.55      317.28      4.38 o
  -4   2   8        0.02        0.88      2.60 o
  -3   2   8       82.34       84.09      6.08 o
  -2   2   8     5978.63     6209.36     66.63 o
  -1   2   8     2449.42     2393.91     33.34 o
   0   2   8     3314.05     3573.01     20.32 o
   1   2   8      217.65      223.39      2.93 o
   2   2   8      446.70      405.93      9.18 o
   3   2   8      222.85      227.36     12.65 o
   4   2   8       65.04       53.97      4.78 o
   5   2   8      279.67      247.83     10.87 o
   6   2   8      438.48      445.58      5.87 o
   7   2   8       94.41      105.52      3.89 o
   8   2   8      114.95      116.42      4.28 o
   9   2   8       27.75       29.76      3.53 o
  10   2   8      139.51      153.74      9.30 o
  11   2   8       11.13       11.13      6.68 o
  12   2   8      103.70      112.05      9.27 o
  13   2   8        0.04        6.25      7.36 o
  14   2   8       18.44       10.67      7.17 o
  15   2   8       25.85       31.76      8.21 o
 -17   3   8       26.10       27.53      5.07 o
 -16   3   8       36.84       33.97      4.87 o
 -15   3   8        0.63        4.59      4.21 o
 -14   3   8       19.90       14.35      3.90 o
 -13   3   8        2.28        1.68      3.81 o
 -12   3   8        1.46        1.86      3.64 o
 -11   3   8        4.02        6.03      3.70 o
 -10   3   8      221.32      213.96      5.98 o
  -9   3   8      160.68      170.27      6.94 o
  -8   3   8      323.24      327.44     13.15 o
  -7   3   8     1244.17     1236.18     10.43 o
  -6   3   8       13.34       10.48      2.71 o
  -5   3   8        7.71        6.55      2.76 o
  -4   3   8       51.95       51.98      3.20 o
  -3   3   8        0.98        0.45      2.40 o
  -2   3   8       16.84       20.40      2.25 o
  -1   3   8      476.28      453.41      7.27 o
   0   3   8       24.14       20.84      5.99 o
   1   3   8      880.10      907.24      9.87 o
   2   3   8       39.72       41.30      3.25 o
   3   3   8       66.68       66.00      3.30 o
   4   3   8       76.57       86.63      3.90 o
   5   3   8      442.32      445.55      5.20 o
   6   3   8      313.14      321.26      9.95 o
   7   3   8       57.59       61.50      8.15 o
   8   3   8      186.15      171.04      8.39 o
   9   3   8        0.67       -2.07      6.14 o
  10   3   8        0.31        3.04      5.87 o
  11   3   8       20.23       23.51      8.09 o
  12   3   8       92.05       93.99      7.80 o
  13   3   8        3.75        4.64      7.22 o
  14   3   8        2.98        5.90      7.25 o
 -15   4   8        0.08        3.74      3.93 o
 -14   4   8      124.68      128.52      5.90 o
 -13   4   8       13.14       16.76      4.81 o
 -12   4   8        0.01        1.36      3.99 o
 -11   4   8       12.58       10.54      5.16 o
 -10   4   8       48.43       56.82      6.92 o
  -9   4   8        2.95        6.16      5.96 o
  -8   4   8        2.06        3.87      5.24 o
  -7   4   8        0.47        0.74      4.99 o
  -6   4   8        1.22        2.26      2.94 o
  -5   4   8       90.65       94.57      4.63 o
  -4   4   8       42.64       40.73      4.08 o
  -3   4   8        0.84        2.18      3.36 o
  -2   4   8       55.12       51.10      4.23 o
  -1   4   8       87.50       86.16      4.34 o
   0   4   8       85.25       82.48      4.45 o
   1   4   8       18.75       20.89      3.57 o
   2   4   8       73.67       58.59      7.38 o
   3   4   8       44.21       39.13      3.54 o
   4   4   8        4.32        4.26      2.79 o
   5   4   8        0.09       -1.43      6.93 o
   6   4   8       46.92       54.05      7.82 o
   7   4   8       89.54      104.53      7.37 o
   8   4   8       38.96       40.35      8.07 o
   9   4   8       55.28       53.63      8.55 o
  10   4   8       11.95       13.95      7.51 o
  11   4   8        8.31       12.99      6.74 o
  12   4   8        0.04       -1.59      7.97 o
 -13   5   8        0.60        2.04      7.36 o
 -12   5   8       33.51       35.91      6.80 o
 -11   5   8      261.18      270.00      7.30 o
 -10   5   8       23.43       33.52      4.52 o
  -9   5   8        4.86       11.44      4.04 o
  -8   5   8        3.49        6.69      4.74 o
  -7   5   8       12.95       17.11      3.89 o
  -6   5   8       17.89       23.44      6.50 o
  -5   5   8        9.01        7.44      5.90 o
  -4   5   8        5.21        8.27      3.30 o
  -3   5   8        0.69        3.71      3.54 o
  -2   5   8      289.54      287.99      6.41 o
  -1   5   8       39.83       44.64      4.27 o
   0   5   8        7.06        4.62      3.81 o
   1   5   8       13.31       13.51      3.87 o
   2   5   8       18.54       20.42      3.46 o
   3   5   8        0.01        2.54      3.10 o
   4   5   8       80.18       76.31      7.86 o
   5   5   8        9.96        9.50      6.04 o
   6   5   8        2.20        1.17      6.51 o
   7   5   8        0.08       -0.66      7.08 o
   8   5   8       17.32       23.36      7.30 o
   9   5   8        4.44        5.34      6.67 o
  10   5   8        6.91       12.04      7.89 o
  -9   6   8       14.48       18.53      6.68 o
  -8   6   8        2.28        4.14      4.43 o
  -7   6   8        2.31        3.17      4.14 o
  -6   6   8       23.51       24.95      4.64 o
  -5   6   8        5.18       11.75      5.32 o
  -4   6   8       48.26       55.93      7.22 o
  -3   6   8       11.04       10.09      5.85 o
  -2   6   8       31.58       35.58      6.78 o
  -1   6   8       51.87       39.68      6.53 o
   0   6   8       26.73       34.48      5.84 o
   1   6   8        0.18        2.92      3.39 o
   2   6   8        4.31        3.00      6.11 o
   3   6   8       31.55       33.00      7.13 o
   4   6   8        8.13        4.60      5.67 o
   5   6   8       15.16       20.52      7.31 o
 -19   0   9        0.01        2.36      6.17 o
 -17   0   9       10.58       12.09      5.19 o
 -15   0   9        9.85       13.16      5.92 o
 -13   0   9      157.41      143.80      8.00 o
 -11   0   9       10.71        5.30      5.08 o
  -9   0   9       98.10       86.36      6.25 o
  -7   0   9     3425.17     3489.67     22.71 o
  -5   0   9      539.34      508.93      9.14 o
  -3   0   9      649.06      716.19      7.25 o
  -1   0   9        7.03       14.51      5.31 o
   1   0   9      359.33      343.56      8.08 o
   3   0   9      202.29      203.23      7.02 o
   5   0   9     4335.66     4598.41     25.72 o
   7   0   9     1315.67     1416.44     15.53 o
   9   0   9        5.19        5.59      6.12 o
  11   0   9       96.23       87.16      6.90 o
  13   0   9      155.15      168.89      8.07 o
  15   0   9        0.04        2.84      6.08 o
 -19   1   9        1.66        7.38      4.86 o
 -18   1   9       15.74       14.87      4.80 o
 -17   1   9        0.33        4.60      4.24 o
 -16   1   9      142.03      139.22      5.93 o
 -15   1   9        0.47        3.14      4.64 o
 -14   1   9       20.22       21.32      4.97 o
 -13   1   9      427.24      441.18      8.05 o
 -12   1   9      199.19      206.35     12.06 o
 -11   1   9      209.48      216.22      5.87 o
 -10   1   9       76.95       66.39      5.27 o
  -9   1   9      194.76      189.81      4.88 o
  -8   1   9       72.58       84.56      4.19 o
  -7   1   9       27.36       32.99      3.24 o
  -6   1   9       91.77       93.07      9.43 o
  -5   1   9       58.52       56.73      3.15 o
  -4   1   9       24.10       20.33      2.57 o
  -3   1   9      441.00      469.39      5.81 o
  -2   1   9     3916.74     4167.63     67.97 o
  -1   1   9     2441.74     2531.85     12.97 o
   0   1   9      556.74      580.58      4.95 o
   1   1   9     1188.34     1222.96      6.70 o
   2   1   9      682.09      690.17     22.21 o
   3   1   9       46.53       41.10      3.76 o
   4   1   9      163.03      171.86      5.94 o
   5   1   9       17.85       18.73      3.48 o
   6   1   9      135.77      154.76      5.65 o
   7   1   9      171.54      168.37      5.24 o
   8   1   9        0.01        1.91      3.89 o
   9   1   9      127.43      129.27      5.09 o
  10   1   9       41.92       38.74      4.09 o
  11   1   9       66.36       65.00      4.84 o
  12   1   9       65.90       71.58      8.22 o
  13   1   9        6.56        6.33      4.10 o
  14   1   9        7.44        6.49      7.02 o
  15   1   9       28.61       26.78      7.80 o
 -18   2   9        7.85       12.14      4.95 o
 -17   2   9       32.46       41.96      5.06 o
 -16   2   9        1.46        3.67      3.65 o
 -15   2   9       61.71       60.66      5.37 o
 -14   2   9      564.91      546.77      9.19 o
 -13   2   9      109.41      119.67      5.58 o
 -12   2   9       63.17       63.31      4.99 o
 -11   2   9        7.84        6.53      4.45 o
 -10   2   9      111.80      109.66      5.14 o
  -9   2   9        5.75        7.33      3.37 o
  -8   2   9      143.02      131.51      4.67 o
  -7   2   9       36.99       44.25      3.88 o
  -6   2   9       41.43       44.57      3.16 o
  -5   2   9       60.70       66.97      2.99 o
  -4   2   9      315.95      275.74      4.92 o
  -3   2   9      144.69      154.48      3.82 o
  -2   2   9        8.27       24.34      2.66 o
  -1   2   9     2551.84     2488.50     12.32 o
   0   2   9      404.33      398.79      9.88 o
   1   2   9     1313.02     1346.68      6.67 o
   2   2   9       76.21       67.69      1.81 o
   3   2   9       64.87       55.97      2.17 o
   4   2   9        5.13        4.43      1.39 o
   5   2   9       45.93       44.57      1.73 o
   6   2   9      422.99      438.46      6.40 o
   7   2   9        7.01        9.97      3.49 o
   8   2   9      123.15      127.86      4.51 o
   9   2   9       41.03       41.55      6.78 o
  10   2   9      146.47      164.75      8.45 o
  11   2   9      275.85      281.94     11.07 o
  12   2   9      452.72      455.47     13.03 o
  13   2   9       86.01       88.32      9.27 o
  14   2   9        0.28       -0.52      7.96 o
 -17   3   9        0.26        2.81      4.72 o
 -16   3   9        7.72        9.60      4.63 o
 -15   3   9        8.42        9.76      5.40 o
 -14   3   9        4.80        4.40      3.72 o
 -13   3   9       10.34        7.55      3.84 o
 -12   3   9        3.10        4.80      3.78 o
 -11   3   9       99.79      104.60      5.12 o
 -10   3   9        1.45        4.23      3.80 o
  -9   3   9     1727.32     1666.98     16.63 o
  -8   3   9     1948.91     1901.14     35.33 o
  -7   3   9      572.62      568.51      7.81 o
  -6   3   9       25.29       26.97      3.12 o
  -5   3   9       51.25       48.12      3.51 o
  -4   3   9      100.57      110.01      3.88 o
  -3   3   9       50.23       45.09      2.98 o
  -2   3   9        0.08        0.46      2.12 o
  -1   3   9        0.31        1.65      2.92 o
   0   3   9      116.01      125.25      7.61 o
   1   3   9       35.18       27.42      6.93 o
   2   3   9       22.95       25.72      3.18 o
   3   3   9       16.29       21.44      2.90 o
   4   3   9     1400.66     1387.08     21.67 o
   5   3   9       70.19       68.54      8.25 o
   6   3   9      746.50      742.75     14.31 o
   7   3   9        6.95       14.65      7.63 o
   8   3   9        0.95        0.68      6.75 o
   9   3   9       25.04       30.02      6.74 o
  10   3   9        4.61        2.70      7.04 o
  11   3   9       20.37       14.59      8.02 o
  12   3   9        2.36        3.62      6.76 o
  13   3   9        5.14       10.03      7.13 o
 -15   4   9      119.47      134.19      6.16 o
 -14   4   9       34.51       40.46      6.28 o
 -13   4   9        0.07        0.32      5.35 o
 -12   4   9       29.52       24.98      6.25 o
 -11   4   9        1.25        7.91      6.50 o
 -10   4   9        0.60       -0.47      5.56 o
  -9   4   9        5.82        5.04      5.94 o
  -8   4   9        2.06        2.47      5.56 o
  -7   4   9      283.84      291.46     10.16 o
  -6   4   9      111.92      119.41      4.70 o
  -5   4   9      114.12      103.00      6.08 o
  -4   4   9       10.47       11.79      4.04 o
  -3   4   9       34.40       32.55      3.99 o
  -2   4   9        1.12        1.82      4.08 o
  -1   4   9      469.48      434.06      6.98 o
   0   4   9       19.50       21.68      4.02 o
   1   4   9       26.62       21.54      3.55 o
   2   4   9        1.35        2.68      3.14 o
   3   4   9        8.67       15.64      3.61 o
   4   4   9       76.11       75.95      7.63 o
   5   4   9       67.99       75.63      8.15 o
   6   4   9       30.50       27.67      7.79 o
   7   4   9       44.11       36.85      6.67 o
   8   4   9       19.64       26.01      8.02 o
   9   4   9       17.47       20.58      8.04 o
  10   4   9       14.20       17.30      7.89 o
  11   4   9        0.47        2.48      5.92 o
 -12   5   9        2.80        6.43      4.66 o
 -11   5   9        6.91        6.79      4.32 o
 -10   5   9        2.43        8.16      5.15 o
  -9   5   9       19.95       28.15      6.94 o
  -8   5   9        1.60        8.78      4.30 o
  -7   5   9       10.52       16.32      4.77 o
  -6   5   9        0.67        1.13      5.23 o
  -5   5   9       22.62       20.11      3.51 o
  -4   5   9        1.60        4.64      3.62 o
  -3   5   9       34.26       27.74      3.97 o
  -2   5   9       53.41       49.59      4.38 o
  -1   5   9       23.93       17.16      3.78 o
   0   5   9       28.74       27.04      4.10 o
   1   5   9      178.27      172.58      5.63 o
   2   5   9      317.04      312.56      6.48 o
   3   5   9        0.63        2.91      6.97 o
   4   5   9        4.24        4.80      5.93 o
   5   5   9       72.44       85.96      8.10 o
   6   5   9       29.91       35.76      6.82 o
   7   5   9       16.84       21.08      7.26 o
   8   5   9        0.02        3.55      5.86 o
   9   5   9       17.17       17.03      7.02 o
  -8   6   9       31.06       30.44      5.04 o
  -7   6   9        0.09        6.51      4.80 o
  -6   6   9       18.85       22.48      4.88 o
  -5   6   9       31.78       26.88      7.29 o
  -4   6   9       16.11       17.51      6.41 o
  -3   6   9        4.46        7.89      6.24 o
  -2   6   9        0.26        2.00      5.35 o
  -1   6   9        1.27        1.92      5.57 o
   0   6   9        0.43        1.19      5.41 o
   1   6   9        2.98        6.72      4.00 o
   2   6   9       77.70       73.06      7.75 o
   3   6   9       11.89        7.14      6.80 o
   4   6   9       20.21       25.91      6.92 o
 -18   0  10       21.74       30.93      7.74 o
 -16   0  10      117.11       91.24      8.49 o
 -14   0  10        1.96        2.90      5.54 o
 -12   0  10      165.74      166.44      8.27 o
 -10   0  10      525.65      542.25     11.35 o
  -8   0  10      388.81      414.40      9.93 o
  -6   0  10       59.03       65.06      5.36 o
  -4   0  10      138.85      164.76      6.39 o
  -2   0  10     2369.52     2305.78     27.52 o
   0   0  10       15.15       23.83      5.65 o
   2   0  10        4.92        4.14      4.74 o
   4   0  10       64.65       68.54      6.14 o
   6   0  10       39.51       46.66      6.85 o
   8   0  10      160.75      147.63      7.28 o
  10   0  10       53.53       59.08      6.26 o
  12   0  10        0.11        1.29      5.61 o
  14   0  10       19.03       16.26      6.62 o
 -18   1  10        3.27        4.50      5.05 o
 -17   1  10        1.16        3.00      4.52 o
 -16   1  10       93.98       79.68      5.15 o
 -15   1  10      227.19      201.00      6.54 o
 -14   1  10       32.57       41.97      5.16 o
 -13   1  10      101.31       99.98      5.48 o
 -12   1  10      231.66      221.58      6.14 o
 -11   1  10      247.46      250.48     12.13 o
 -10   1  10        2.64        5.63      4.27 o
  -9   1  10        2.08        2.31      3.78 o
  -8   1  10       21.98       19.71      3.67 o
  -7   1  10     1154.25     1157.20     17.20 o
  -6   1  10       71.17       67.55      3.64 o
  -5   1  10      275.56      262.06      4.40 o
  -4   1  10       22.64       21.49      2.80 o
  -3   1  10     1084.10     1144.25      8.78 o
  -2   1  10       11.18        8.07      2.98 o
  -1   1  10       53.33       49.76      2.75 o
   0   1  10       46.16       49.73      2.77 o
   1   1  10      284.27      305.89      4.10 o
   2   1  10       69.06       76.97      7.84 o
   3   1  10       81.65       96.78      8.11 o
   4   1  10        0.01        0.84      3.84 o
   5   1  10        0.04        2.46      3.84 o
   6   1  10        0.47        3.18      3.63 o
   7   1  10        3.00        2.95      3.72 o
   8   1  10       24.14       23.50      4.25 o
   9   1  10        6.29        5.90      4.14 o
  10   1  10      146.94      143.08      5.53 o
  11   1  10      172.37      160.48     14.46 o
  12   1  10       38.14       30.34      6.49 o
  13   1  10        3.72       -1.11      6.22 o
  14   1  10       48.64       36.31      7.72 o
 -18   2  10        0.40        3.32      4.98 o
 -17   2  10        9.19        8.73      4.47 o
 -16   2  10      135.32      137.89      5.97 o
 -15   2  10       61.76       60.02      5.40 o
 -14   2  10       12.68       12.14      4.86 o
 -13   2  10      207.90      217.44      6.62 o
 -12   2  10      204.03      206.19      5.99 o
 -11   2  10        1.46        0.15      3.71 o
 -10   2  10      105.64      107.16      4.98 o
  -9   2  10       10.29       11.32      4.28 o
  -8   2  10      219.17      236.82      5.97 o
  -7   2  10       56.04       60.29      4.30 o
  -6   2  10      154.09      150.93      3.98 o
  -5   2  10      210.38      203.29      4.07 o
  -4   2  10      169.50      164.62      4.33 o
  -3   2  10        1.59        3.74      2.80 o
  -2   2  10      420.95      445.70      8.05 o
  -1   2  10      805.19      861.40      7.15 o
   0   2  10      197.91      185.42      4.51 o
   1   2  10        9.35       11.18      1.83 o
   2   2  10       68.34       77.54      4.01 o
   3   2  10        0.61        3.30      1.45 o
   4   2  10       12.98       15.02      3.59 o
   5   2  10       22.04       25.03      3.53 o
   6   2  10      257.69      267.87      5.63 o
   7   2  10      218.63      255.24      5.55 o
   8   2  10       25.26       23.06      3.71 o
   9   2  10        6.33        1.12      7.05 o
  10   2  10       31.13       36.23      7.76 o
  11   2  10        3.21        9.30      7.82 o
  12   2  10      244.99      226.29      9.80 o
  13   2  10       21.77       24.60      7.84 o
  14   2  10       79.59       77.85      9.20 o
 -16   3  10       28.62       27.17      5.08 o
 -15   3  10       35.50       30.65      4.86 o
 -14   3  10        6.37        5.46      4.20 o
 -13   3  10       85.42       88.20      5.12 o
 -12   3  10      341.87      349.25     10.28 o
 -11   3  10      167.49      170.96      6.02 o
 -10   3  10        0.03        2.81      4.00 o
  -9   3  10      594.39      589.67      8.52 o
  -8   3  10      153.33      152.73      7.17 o
  -7   3  10      604.58      607.17      8.06 o
  -6   3  10       81.96       87.69      3.62 o
  -5   3  10        5.08        4.12      3.26 o
  -4   3  10        6.71       10.53      2.86 o
  -3   3  10       52.85       50.16      3.22 o
  -2   3  10        9.24        6.45      2.44 o
  -1   3  10       32.69       36.28      4.16 o
   0   3  10       17.47       13.00      6.27 o
   1   3  10        0.04        2.11      5.69 o
   2   3  10       75.27       73.12      4.41 o
   3   3  10       51.55       42.93      3.32 o
   4   3  10     2075.24     2118.34     21.95 o
   5   3  10       62.27       84.78      8.59 o
   6   3  10      404.64      451.91     12.37 o
   7   3  10        0.15        5.36      6.93 o
   8   3  10        5.33       11.71      7.50 o
   9   3  10       20.85       28.58      7.41 o
  10   3  10       10.89       13.45      7.67 o
  11   3  10       27.56       24.83      8.08 o
  12   3  10       31.68       32.33      7.42 o
 -15   4  10        4.01        3.45      6.22 o
 -14   4  10       20.80       28.16      4.59 o
 -13   4  10       23.61       26.20      5.48 o
 -12   4  10        0.01        2.51      4.39 o
 -11   4  10        4.25        9.63      4.53 o
 -10   4  10        0.08        3.54      3.89 o
  -9   4  10       48.34       51.72      4.06 o
  -8   4  10       76.93       82.39      8.19 o
  -7   4  10       20.09       16.55      3.02 o
  -6   4  10      263.67      245.43      5.45 o
  -5   4  10        9.23        5.76      4.90 o
  -4   4  10       58.95       63.24      6.24 o
  -3   4  10        0.49        2.13      5.77 o
  -2   4  10      118.36      101.61      7.01 o
  -1   4  10       70.56       61.31      4.34 o
   0   4  10        3.38        5.81      3.82 o
   1   4  10       30.85       34.93      3.62 o
   2   4  10       11.60        8.93      3.22 o
   3   4  10       32.97       30.62      6.44 o
   4   4  10        9.74       13.24      7.44 o
   5   4  10       37.88       42.22      7.59 o
   6   4  10       85.18       89.54      8.68 o
   7   4  10       51.44       63.18      7.91 o
   8   4  10        1.42        4.79      7.69 o
   9   4  10        1.02        6.55      7.78 o
  10   4  10       14.78       14.58      8.21 o
 -12   5  10       57.96       60.49      5.31 o
 -11   5  10        1.02        9.06      4.69 o
 -10   5  10       46.97       58.70      5.60 o
  -9   5  10        6.90       12.21      4.72 o
  -8   5  10       42.51       44.64      7.02 o
  -7   5  10        8.71       15.32      4.91 o
  -6   5  10       95.48       85.49      8.16 o
  -5   5  10        0.15        2.31      3.91 o
  -4   5  10        6.65        6.94      4.02 o
  -3   5  10       50.75       42.60      4.57 o
  -2   5  10        0.18        1.55      3.46 o
  -1   5  10       65.53       59.46      6.69 o
   0   5  10       18.33       12.26      3.70 o
   1   5  10       13.99       21.83      3.91 o
   2   5  10        1.34        2.10      7.07 o
   3   5  10        2.72        5.13      6.64 o
   4   5  10        1.38       -0.09      7.21 o
   5   5  10       11.89       15.94      7.02 o
   6   5  10       22.21       25.39      7.78 o
   7   5  10        0.45        3.69      6.38 o
   8   5  10        7.11        9.55      8.08 o
  -7   6  10        0.55        5.38      4.24 o
  -6   6  10        1.36        7.53      4.12 o
  -5   6  10        4.62        1.20      5.19 o
  -4   6  10        4.87        7.17      6.56 o
  -3   6  10        8.16       11.09      5.56 o
  -2   6  10        2.33        3.24      6.01 o
  -1   6  10       12.67       10.25      5.22 o
   0   6  10        0.00        0.71      3.98 o
   1   6  10        0.01        3.81      6.56 o
   2   6  10        8.45       11.00      7.00 o
   3   6  10        0.22        5.29      7.24 o
 -17   0  11       25.62       21.55      7.47 o
 -15   0  11      195.67      176.70      8.95 o
 -13   0  11        4.15        8.44      6.59 o
 -11   0  11      108.94      116.38      8.05 o
  -9   0  11       35.26       32.71      6.23 o
  -7   0  11      112.25      109.64      6.28 o
  -5   0  11      337.45      332.57      8.53 o
  -3   0  11     1238.19     1222.00      9.81 o
  -1   0  11        0.00        1.46      5.74 o
   1   0  11      374.79      422.62      9.76 o
   3   0  11      314.11      331.57      9.19 o
   5   0  11        4.71        7.15      6.37 o
   7   0  11       95.37       95.78      7.90 o
   9   0  11       42.64       52.69      6.46 o
  11   0  11       15.03       20.17      6.75 o
  13   0  11       26.25       25.19      6.10 o
 -18   1  11       19.31       19.68      4.76 o
 -17   1  11        3.89        4.43      4.50 o
 -16   1  11        0.00       -0.27      4.44 o
 -15   1  11       27.75       21.01      4.23 o
 -14   1  11       33.13       34.49      4.44 o
 -13   1  11        6.89        6.98      4.41 o
 -12   1  11        8.19        9.53      3.91 o
 -11   1  11        3.92        6.20      4.12 o
 -10   1  11       66.18       72.21      4.71 o
  -9   1  11        1.57        2.90      3.61 o
  -8   1  11      217.52      202.68      5.42 o
  -7   1  11     1034.34     1059.48      9.95 o
  -6   1  11      196.87      204.12      5.43 o
  -5   1  11      161.88      161.90      4.06 o
  -4   1  11        0.14        1.18      2.65 o
  -3   1  11       31.17       35.32      3.67 o
  -2   1  11      559.95      561.63      8.28 o
  -1   1  11       91.68       99.85      3.34 o
   0   1  11      143.83      147.12      3.49 o
   1   1  11      361.03      385.87      4.71 o
   2   1  11       39.77       42.94      4.14 o
   3   1  11       96.51      113.25      4.98 o
   4   1  11       24.83       26.60      4.29 o
   5   1  11       76.56       83.75      4.94 o
   6   1  11       10.22       15.76      4.52 o
   7   1  11       11.18       15.91      4.48 o
   8   1  11       23.79       17.61      4.27 o
   9   1  11       12.89        6.81      4.06 o
  10   1  11       39.94       37.15      7.64 o
  11   1  11       35.97       28.47      4.41 o
  12   1  11       20.58       24.46      7.64 o
  13   1  11       67.26       64.17      7.50 o
  14   1  11        3.35        4.19      6.20 o
 -17   2  11       41.59       32.65      5.26 o
 -16   2  11       18.26       25.77      5.24 o
 -15   2  11       60.33       67.46      5.44 o
 -14   2  11       54.44       51.83      4.98 o
 -13   2  11      664.02      649.15     29.40 o
 -12   2  11        1.16        3.40      4.37 o
 -11   2  11       10.96       12.63      4.20 o
 -10   2  11      114.86      116.43      5.21 o
  -9   2  11      158.10      151.74      5.64 o
  -8   2  11      158.97      161.79      5.62 o
  -7   2  11       33.03       42.48      6.41 o
  -6   2  11      771.84      768.52     12.73 o
  -5   2  11        7.37        8.90      2.92 o
  -4   2  11      151.44      146.06      7.00 o
  -3   2  11     1327.44     1321.61      9.77 o
  -2   2  11      536.96      579.49     22.68 o
  -1   2  11      196.54      191.28      4.23 o
   0   2  11     1220.69     1243.45      8.36 o
   1   2  11      115.83      113.19      3.80 o
   2   2  11       29.74       30.16      2.09 o
   3   2  11       30.46       34.02      4.62 o
   4   2  11        0.05        3.04      3.80 o
   5   2  11      340.56      348.99      6.78 o
   6   2  11       27.57       26.22      3.73 o
   7   2  11      195.36      195.30      5.40 o
   8   2  11       15.18       24.85      7.40 o
   9   2  11       19.71       16.93      7.94 o
  10   2  11        6.96        3.53      7.89 o
  11   2  11        3.55       10.83      7.55 o
  12   2  11        2.77        9.58      7.05 o
  13   2  11       36.73       45.27      7.85 o
 -16   3  11       10.98       17.98      4.39 o
 -15   3  11        0.03        1.84      4.62 o
 -14   3  11      139.31      143.11      6.29 o
 -13   3  11      232.47      234.75      6.83 o
 -12   3  11       20.88       22.56      4.14 o
 -11   3  11       10.89       13.75      4.25 o
 -10   3  11       36.56       36.32      4.63 o
  -9   3  11       88.21       83.25      4.95 o
  -8   3  11        3.03        6.14      3.64 o
  -7   3  11        6.08        3.08      2.90 o
  -6   3  11      102.81      100.68      3.99 o
  -5   3  11       76.25       70.39      3.99 o
  -4   3  11       10.13        9.08      3.08 o
  -3   3  11      118.64      110.69      6.46 o
  -2   3  11       98.24       90.45      3.35 o
  -1   3  11       34.02       34.93      7.05 o
   0   3  11      277.13      253.74      9.56 o
   1   3  11      336.38      317.21     10.64 o
   2   3  11      444.10      448.18     11.23 o
   3   3  11       34.31       29.80      3.16 o
   4   3  11      686.39      718.54     14.84 o
   5   3  11        5.98        3.64      7.64 o
   6   3  11      368.43      381.46     11.97 o
   7   3  11        0.16        2.93      7.10 o
   8   3  11       33.99       44.83      8.16 o
   9   3  11        2.30        6.99      7.19 o
  10   3  11       61.83       58.69      8.57 o
  11   3  11        0.83       10.78      8.36 o
  12   3  11        0.23       -1.36      6.37 o
 -14   4  11       72.78       83.84      5.56 o
 -13   4  11       30.83       35.75      4.98 o
 -12   4  11       78.04       79.51      5.28 o
 -11   4  11       23.58       28.87      4.74 o
 -10   4  11       75.66       82.83      5.18 o
  -9   4  11        0.13        2.79      3.91 o
  -8   4  11      817.51      781.76     13.21 o
  -7   4  11      107.25      105.57      3.99 o
  -6   4  11       15.18        9.92      2.92 o
  -5   4  11       33.48       38.38      6.06 o
  -4   4  11        2.41        5.78      5.96 o
  -3   4  11       40.46       34.73      6.63 o
  -1   4  11        0.47        4.69      3.71 o
   0   4  11      238.34      242.48      5.99 o
   1   4  11        7.78        4.14      3.31 o
   2   4  11        1.17        4.92      3.14 o
   3   4  11        0.54        4.39      7.23 o
   4   4  11      101.20      119.31      7.86 o
   5   4  11        0.83        6.00      6.43 o
   6   4  11        0.53        5.65      6.30 o
   7   4  11      113.10      120.67      9.53 o
   8   4  11       14.49       11.06      7.16 o
   9   4  11        1.62        6.72      6.63 o
  10   4  11       21.04       26.75      7.99 o
 -11   5  11       14.20       14.84      4.84 o
 -10   5  11       33.97       35.90      5.31 o
  -9   5  11       19.01       25.00      5.28 o
  -8   5  11       43.37       40.22      5.30 o
  -7   5  11      111.70      132.90      6.46 o
  -6   5  11        0.27        3.78      4.82 o
  -5   5  11        2.83        4.52      3.52 o
  -4   5  11       11.59       15.54      3.97 o
  -3   5  11       91.89       74.97      4.99 o
  -2   5  11       77.83       78.21      5.00 o
  -1   5  11      154.52      131.25      6.78 o
   0   5  11        0.00        4.19      3.80 o
   1   5  11       36.11       41.33      4.34 o
   2   5  11        1.25        3.60      7.20 o
   3   5  11        0.15        2.85      5.58 o
   4   5  11       41.12       59.49      8.15 o
   5   5  11        0.64       10.49      7.71 o
   6   5  11        9.93       10.50      6.66 o
   7   5  11       27.59       22.89      8.19 o
  -5   6  11       47.38       54.10      7.13 o
  -4   6  11        0.03        1.40      5.37 o
  -3   6  11        7.53       15.49      6.64 o
  -2   6  11       50.12       61.12      7.47 o
  -1   6  11        4.96        9.15      5.90 o
   0   6  11        0.58        0.08      6.10 o
   1   6  11        7.16        6.82      5.90 o
 -18   0  12      115.01      130.39      9.67 o
 -16   0  12       49.97       52.83      7.66 o
 -14   0  12      321.99      304.44     10.39 o
 -12   0  12       52.67       40.04      6.10 o
 -10   0  12      195.38      188.00      8.30 o
  -8   0  12      299.18      291.50      8.74 o
  -6   0  12       67.55       65.61      6.02 o
  -4   0  12       24.92       29.87      4.18 o
  -2   0  12      767.51      827.58      8.70 o
   0   0  12        6.43        6.97      6.01 o
   2   0  12      235.04      227.80      8.60 o
   4   0  12      158.62      168.93      8.51 o
   6   0  12      201.43      222.84      8.44 o
   8   0  12       11.07       13.39      6.07 o
  10   0  12       33.61       36.21      6.38 o
  12   0  12        0.25        2.10      5.57 o
 -18   1  12       24.34       31.83      5.32 o
 -17   1  12       41.26       41.91      4.90 o
 -16   1  12      196.93      179.85      6.80 o
 -15   1  12      103.55      101.31      6.03 o
 -14   1  12       46.47       44.32      5.01 o
 -13   1  12        5.51        6.45      4.41 o
 -12   1  12        1.02        0.99      4.06 o
 -11   1  12       28.31       25.54      4.49 o
 -10   1  12       35.47       35.38      4.10 o
  -9   1  12      140.17      144.19      5.60 o
  -8   1  12       45.10       43.16      4.70 o
  -7   1  12      880.64      907.36     24.50 o
  -6   1  12       61.63       56.91      3.98 o
  -5   1  12       19.17       20.20      3.26 o
  -4   1  12       36.92       34.68      3.38 o
  -3   1  12      167.95      167.80      5.33 o
  -2   1  12      209.55      221.42      6.36 o
  -1   1  12      513.97      550.45      5.73 o
   0   1  12      249.89      252.99      4.41 o
   1   1  12      143.34      155.94      3.72 o
   2   1  12       76.73       87.29      4.94 o
   3   1  12        5.14        7.46      4.05 o
   4   1  12        0.94       -0.19      4.44 o
   5   1  12       11.33       15.23      4.49 o
   6   1  12       98.91      109.91      8.35 o
   7   1  12      106.18      113.76      6.69 o
   8   1  12       31.36       29.25      4.57 o
   9   1  12        0.39        2.39      4.55 o
  10   1  12        2.63        6.95      4.28 o
  11   1  12        8.15       13.12      4.72 o
  12   1  12        0.09        4.01      6.45 o
  13   1  12       13.60        9.23      7.44 o
 -17   2  12       30.14       33.09      5.14 o
 -16   2  12       15.61       18.57      4.21 o
 -15   2  12      116.21      117.79      5.82 o
 -14   2  12       40.78       44.59      5.33 o
 -13   2  12       67.45       62.14      5.13 o
 -12   2  12        0.86        3.67      6.20 o
 -11   2  12        0.56        4.26      4.11 o
 -10   2  12      213.43      208.54      6.12 o
  -9   2  12      418.36      401.15      7.54 o
  -8   2  12      335.69      347.13      6.97 o
  -7   2  12       66.59       70.34      4.33 o
  -6   2  12       71.23       78.63      3.79 o
  -5   2  12       18.80       20.06      3.21 o
  -4   2  12      110.03      121.86      4.43 o
  -3   2  12       54.24       55.07      3.70 o
  -2   2  12       96.18       95.13      3.84 o
  -1   2  12      209.90      199.12     10.04 o
   0   2  12     1068.66      990.11      8.03 o
   1   2  12       10.00        9.64      2.20 o
   2   2  12       42.84       49.59      4.21 o
   3   2  12       83.92       79.67      4.47 o
   4   2  12        0.13        3.39      3.91 o
   5   2  12      144.38      149.86      5.13 o
   6   2  12       29.22       24.47      3.83 o
   7   2  12      234.54      270.58      6.34 o
   8   2  12       30.80       30.01      7.62 o
  10   2  12      107.76      111.39      9.43 o
  11   2  12      122.31      128.52      9.20 o
  12   2  12       10.55       13.86      7.30 o
 -16   3  12        0.11        8.86      5.10 o
 -15   3  12       88.73       85.62      5.58 o
 -14   3  12       50.69       53.36      6.57 o
 -13   3  12      375.50      390.44      8.26 o
 -12   3  12       10.35        9.41      4.73 o
 -11   3  12      235.46      227.09     17.41 o
 -10   3  12        1.98        2.91      3.85 o
  -9   3  12        6.02        4.98      3.67 o
  -8   3  12        9.34        2.81      3.59 o
  -7   3  12       48.11       48.51      3.53 o
  -6   3  12       66.31       56.14      3.59 o
  -5   3  12      227.04      229.70      5.43 o
  -4   3  12        6.26        8.19      3.03 o
  -3   3  12        1.61        4.45      2.86 o
  -2   3  12      205.33      197.37      9.40 o
  -1   3  12      238.69      234.75     10.23 o
   0   3  12      485.31      433.42     11.65 o
   1   3  12       14.20       17.05      8.01 o
   2   3  12       12.94        9.47      7.74 o
   3   3  12       10.97        6.77      7.82 o
   4   3  12       21.93       19.96      7.44 o
   5   3  12       37.83       36.11      6.93 o
   6   3  12        0.21        4.53      7.23 o
   7   3  12       97.06       88.39      9.43 o
   8   3  12       14.36       16.37      7.51 o
   9   3  12       30.27       34.26      7.12 o
  10   3  12        0.04        6.72      7.23 o
  11   3  12       60.18       73.01      9.52 o
 -14   4  12        0.62        0.11      3.88 o
 -13   4  12       12.43       19.31      4.78 o
 -12   4  12       35.60       43.25      5.11 o
 -11   4  12        0.77        3.04      3.80 o
 -10   4  12       14.29       18.39      4.14 o
  -9   4  12       13.44       20.22      4.26 o
  -8   4  12       10.47       13.80      4.23 o
  -7   4  12        1.08        0.84      2.90 o
  -6   4  12       23.51       24.43      4.72 o
  -5   4  12        6.03        5.79      6.31 o
  -4   4  12       13.84       21.47      5.87 o
  -3   4  12      244.53      251.02      9.64 o
  -2   4  12       10.34       12.95      6.86 o
  -1   4  12        0.28        3.17      3.74 o
   0   4  12        1.04        2.22      3.71 o
   1   4  12        4.61        7.03      3.47 o
   2   4  12        4.64        5.30      7.37 o
   3   4  12       80.97       95.24      8.32 o
   4   4  12        9.23       13.86      7.94 o
   5   4  12      144.21      144.98     10.02 o
   6   4  12        5.14       10.27      8.09 o
   7   4  12        2.63        1.09      7.08 o
   8   4  12        0.66        5.18      6.86 o
   9   4  12       19.91       26.42      7.80 o
 -10   5  12       18.66       20.80      4.53 o
  -9   5  12       22.79       29.18      5.29 o
  -8   5  12        0.27        2.75      5.13 o
  -7   5  12        3.93        4.74      4.32 o
  -6   5  12       28.02       26.02      3.59 o
  -5   5  12        6.51        5.26      3.92 o
  -4   5  12        0.95        0.89      3.88 o
  -3   5  12       40.10       41.31      4.86 o
  -2   5  12       97.00       91.09      5.34 o
  -1   5  12        5.97       10.24      4.16 o
   0   5  12       44.36       44.86      4.27 o
   1   5  12       10.13        4.72      7.08 o
   2   5  12       21.27       29.73      7.61 o
   3   5  12        5.36        7.28      6.60 o
   4   5  12       53.69       57.18      7.16 o
   5   5  12       20.41       14.18      5.95 o
   6   5  12       51.96       57.73      8.80 o
 -17   0  13        1.37        4.49      7.32 o
 -15   0  13        0.95        7.84      6.89 o
 -13   0  13      602.26      597.11     13.66 o
 -11   0  13        2.57        3.58      5.58 o
  -9   0  13      121.92      121.14      8.06 o
  -7   0  13      123.50      127.89      7.70 o
  -5   0  13      168.47      164.34      7.38 o
  -3   0  13      332.29      342.03      6.87 o
  -1   0  13     1642.97     1762.61     12.69 o
   1   0  13       29.58       31.62      6.72 o
   3   0  13       26.59       25.45      5.96 o
   5   0  13      206.97      234.06      9.35 o
   7   0  13       57.35       53.78      7.24 o
   9   0  13       81.88       99.11      8.36 o
  11   0  13        4.83        4.06      5.84 o
 -17   1  13       22.74       24.46      5.35 o
 -16   1  13       11.81        9.68      5.00 o
 -15   1  13       24.03       20.17      4.79 o
 -14   1  13      254.13      259.20      7.50 o
 -13   1  13       15.82       19.56      4.88 o
 -12   1  13       29.95       25.09      3.96 o
 -11   1  13       75.55       71.51      5.25 o
 -10   1  13      254.03      246.53      8.50 o
  -9   1  13       14.07       19.10      3.89 o
  -8   1  13      269.73      258.74      6.25 o
  -7   1  13      714.75      693.49      8.86 o
  -6   1  13       64.24       63.26      4.16 o
  -5   1  13       70.39       70.49      3.75 o
  -4   1  13      228.09      240.41      4.71 o
  -3   1  13      650.03      693.44      6.96 o
  -2   1  13      234.49      230.47      4.58 o
  -1   1  13        7.45       11.66      3.30 o
   0   1  13      257.29      285.20      4.84 o
   1   1  13        1.17        2.93      2.78 o
   2   1  13        9.66       13.88      4.78 o
   3   1  13        7.53       14.32      4.51 o
   4   1  13      267.53      260.50      6.49 o
   5   1  13      201.14      223.44      6.62 o
   6   1  13      585.21      605.72     16.84 o
   7   1  13       34.07       39.52      4.95 o
   8   1  13       11.26        7.67      4.25 o
   9   1  13       43.90       41.84      5.13 o
  10   1  13       53.03       53.66      5.04 o
  11   1  13        0.22       -2.05      7.55 o
  12   1  13       52.08       56.16      7.51 o
 -16   2  13        7.39       12.43      4.83 o
 -15   2  13        5.97       16.69      5.13 o
 -14   2  13       18.08       25.64      4.91 o
 -13   2  13       54.43       57.23      4.64 o
 -12   2  13        0.71        2.22      3.84 o
 -11   2  13       10.52       12.42      3.92 o
 -10   2  13      121.69      120.01      6.91 o
  -9   2  13       50.06       51.72      5.13 o
  -8   2  13     1749.67     1744.15     13.71 o
  -7   2  13       11.09       10.82      3.56 o
  -6   2  13       26.59       26.86      3.38 o
  -5   2  13        1.91        2.28      3.08 o
  -4   2  13       31.63       30.79      3.77 o
  -3   2  13       11.34       15.95      3.33 o
  -2   2  13      809.71      732.28      7.88 o
  -1   2  13       57.67       55.97      6.02 o
   0   2  13        0.59        1.34      2.75 o
   1   2  13      121.95      119.13      6.65 o
   2   2  13        0.06       -1.01      4.25 o
   3   2  13      207.32      214.17      6.09 o
   4   2  13        2.51        4.36      3.83 o
   5   2  13      571.95      592.15      8.56 o
   6   2  13       18.74       17.16      4.19 o
   7   2  13        1.13        0.40      7.14 o
   8   2  13        4.03       10.87      7.94 o
   9   2  13        7.82        9.15      8.24 o
  10   2  13       29.37       34.40      8.73 o
  11   2  13       19.14       21.28      7.79 o
 -15   3  13        4.69       11.90      4.23 o
 -14   3  13        0.09        5.75      4.99 o
 -13   3  13       51.10       42.81      4.88 o
 -12   3  13       21.05       28.92      4.67 o
 -11   3  13      121.35      114.17      6.40 o
 -10   3  13       60.64       49.79      5.10 o
  -9   3  13       24.93       24.29      5.18 o
  -8   3  13      105.99       96.34      4.90 o
  -7   3  13      150.67      146.18      4.28 o
  -6   3  13      117.13      108.17      4.85 o
  -5   3  13        0.01       -0.59      3.03 o
  -4   3  13       39.65       38.58      3.38 o
  -3   3  13       42.46       41.25      7.41 o
  -2   3  13      817.31      752.93     14.42 o
  -1   3  13      160.07      173.97      8.79 o
   0   3  13      387.51      381.17     11.80 o
   1   3  13       19.64       28.60      8.08 o
   2   3  13       15.54       19.80      7.75 o
   3   3  13       51.87       49.64      7.14 o
   4   3  13       57.19       60.91      8.42 o
   5   3  13        0.14        1.47      7.56 o
   6   3  13       12.86       18.73      7.04 o
   7   3  13        0.02        3.14      8.22 o
   8   3  13      131.52      142.68      8.79 o
   9   3  13       14.00       13.45      7.08 o
  10   3  13       15.83       26.58      6.77 o
 -13   4  13      104.73      100.41      7.42 o
 -12   4  13       31.69       28.04      4.84 o
 -11   4  13       23.25       21.30      4.81 o
 -10   4  13       43.03       43.67      4.58 o
  -9   4  13       29.07       35.23      4.16 o
  -8   4  13       27.09       31.95      7.68 o
  -7   4  13        2.74        7.13      4.22 o
  -6   4  13        2.60        9.37      4.62 o
  -5   4  13       15.95       12.95      5.65 o
  -4   4  13       59.13       41.89      7.10 o
  -3   4  13       36.12       38.35      6.99 o
  -2   4  13      104.78       99.51      7.24 o
  -1   4  13        0.00       -0.07      7.34 o
   0   4  13       29.18       27.06      3.84 o
   1   4  13       96.25       94.14      8.51 o
   2   4  13       30.74       33.62      8.18 o
   3   4  13        6.89        2.01      6.30 o
   4   4  13       74.93       94.94      8.35 o
   5   4  13      149.78      147.92      9.03 o
   6   4  13        5.53       15.54      7.72 o
   7   4  13       23.86       12.78      8.12 o
   8   4  13       12.16       24.81      9.11 o
  -9   5  13       22.25       30.65      4.63 o
  -8   5  13        2.08        4.82      5.31 o
  -7   5  13        0.05        1.85      3.79 o
  -6   5  13        7.59       11.20      3.80 o
  -5   5  13        2.79        5.25      4.51 o
  -4   5  13        0.00       -1.80      4.10 o
  -3   5  13        0.45        3.75      4.44 o
  -2   5  13        2.54        9.26      4.04 o
  -1   5  13        0.57        5.60      4.16 o
   0   5  13        2.37        7.30      6.49 o
   1   5  13        4.98       10.45      7.13 o
   2   5  13        3.52       -0.69      7.32 o
   3   5  13        5.75        6.23      7.53 o
   4   5  13        0.34        1.76      6.89 o
 -16   0  14       17.28        6.08      6.37 o
 -14   0  14      111.45      104.36      8.82 o
 -12   0  14       20.70       27.94      6.14 o
 -10   0  14       66.31       68.25      6.78 o
  -8   0  14      444.44      447.84     11.28 o
  -6   0  14        8.15        4.56      6.02 o
  -4   0  14       36.06       29.78      4.11 o
  -2   0  14        9.16       13.27      6.79 o
   0   0  14      271.59      296.99      9.91 o
   2   0  14       27.60       29.81      6.47 o
   4   0  14       55.78       54.73      7.51 o
   6   0  14        1.17        5.71      7.02 o
   8   0  14        1.88       -0.21      6.09 o
  10   0  14      181.55      187.06      9.37 o
 -17   1  14       10.35        9.35      4.83 o
 -16   1  14        3.48        3.63      4.67 o
 -15   1  14       31.15       32.66      5.04 o
 -14   1  14        5.38        9.44      5.00 o
 -13   1  14       19.71       15.81      4.72 o
 -12   1  14       53.22       55.60      5.00 o
 -11   1  14       22.16       24.41      4.15 o
 -10   1  14       39.14       42.67      4.88 o
  -9   1  14        6.05       11.07      3.82 o
  -8   1  14      148.32      151.49      5.70 o
  -7   1  14       15.17       13.57      3.71 o
  -6   1  14        0.15        1.60      3.75 o
  -5   1  14       71.28       68.85      3.91 o
  -4   1  14      133.71      132.51      5.06 o
  -3   1  14       20.46       21.23      3.41 o
  -2   1  14       73.69       66.91      3.81 o
  -1   1  14       64.29       77.39      4.85 o
   0   1  14       13.07       14.45      3.13 o
   1   1  14      155.23      163.83      5.30 o
   2   1  14       19.37       20.35      3.13 o
   3   1  14       38.82       34.98      4.60 o
   4   1  14      204.16      198.26      6.52 o
   5   1  14      102.36      106.62      5.35 o
   6   1  14      102.16      115.45      9.47 o
   7   1  14       27.14       23.09      4.69 o
   8   1  14       16.48       16.14      4.52 o
   9   1  14       17.82       20.43      5.01 o
  10   1  14       31.00       37.03      8.35 o
  11   1  14        8.34        4.32      7.83 o
 -16   2  14       94.13       86.31      5.98 o
 -15   2  14       21.18       27.29      5.23 o
 -14   2  14       25.58       29.90      5.24 o
 -13   2  14       44.21       41.25      5.09 o
 -12   2  14       18.26       19.15      4.11 o
 -11   2  14        0.01       -1.05      5.60 o
 -10   2  14      206.58      187.74      6.11 o
  -9   2  14       15.77       17.50      4.54 o
  -8   2  14     1043.20     1055.78     11.26 o
  -7   2  14      176.77      163.26      5.67 o
  -6   2  14       12.16       12.64      3.53 o
  -5   2  14       26.50       19.78      3.25 o
  -4   2  14        0.01        1.05      2.84 o
  -3   2  14      446.11      418.97      6.75 o
  -2   2  14       51.35       47.87      4.98 o
  -1   2  14       31.80       33.83      3.28 o
   0   2  14       62.54       50.56      8.72 o
   1   2  14       48.28       37.80      4.79 o
   2   2  14       37.70       40.22      4.83 o
   3   2  14      520.94      552.24      9.22 o
   4   2  14      130.73      135.30      5.70 o
   5   2  14      570.91      619.10     25.92 o
   6   2  14        1.19        3.07      8.32 o
   7   2  14       30.52       32.23      7.00 o
   8   2  14        7.92       10.34      8.29 o
   9   2  14        5.62       14.64      8.25 o
  10   2  14        0.90        6.53      8.39 o
 -14   3  14       71.03       72.45      6.13 o
 -13   3  14        8.46        6.57      4.48 o
 -12   3  14       52.05       57.18      5.23 o
 -11   3  14       21.37       29.37      4.89 o
 -10   3  14       26.49       19.15      4.10 o
  -9   3  14      103.02       98.64      5.39 o
  -8   3  14      281.82      275.77      6.64 o
  -7   3  14       25.74       24.10      3.42 o
  -6   3  14        2.31        2.63      3.12 o
  -5   3  14       32.66       31.81      3.28 o
  -4   3  14        3.04       11.27      7.30 o
  -3   3  14        5.74       16.72      7.01 o
  -2   3  14       29.69       25.81      6.70 o
  -1   3  14       39.97       41.23      7.92 o
   0   3  14       82.06       93.23      9.18 o
   1   3  14        8.44       11.52      7.98 o
   2   3  14      160.47      144.63      9.09 o
   3   3  14       24.52       24.12      8.39 o
   4   3  14       20.39       21.77      7.64 o
   5   3  14       67.61       56.50      8.35 o
   6   3  14       47.99       47.01      9.00 o
   7   3  14        2.25        7.93      6.06 o
   8   3  14        4.17        9.72      8.40 o
   9   3  14       22.26       20.73      8.98 o
 -12   4  14       23.40       23.98      4.68 o
 -11   4  14       83.37       76.30      5.34 o
 -10   4  14       87.77       96.32     10.78 o
  -9   4  14       12.39       13.34      6.49 o
  -8   4  14        0.31        9.60      7.37 o
  -7   4  14        8.79        4.23      4.43 o
  -6   4  14        5.90        6.15      4.97 o
  -5   4  14       60.38       58.93      7.97 o
  -4   4  14       83.96       74.80      8.20 o
  -3   4  14        2.56        4.54      6.07 o
  -2   4  14      111.98       92.71      8.68 o
  -1   4  14       35.25       38.10      6.77 o
   0   4  14       40.92       39.64      6.52 o
   1   4  14       51.35       53.72      7.79 o
   2   4  14        1.89        6.75      7.83 o
   3   4  14        1.32        2.62      7.67 o
   4   4  14       52.78       56.62      8.19 o
   5   4  14       12.13       19.72      8.48 o
   6   4  14        9.02       10.16      8.41 o
  -8   5  14        6.61        6.49      5.26 o
  -7   5  14        0.87        3.21      3.47 o
  -6   5  14       19.86       24.18      3.76 o
  -5   5  14        1.67        3.99      4.21 o
  -4   5  14        1.14        1.31      3.88 o
  -3   5  14        5.25       15.10      4.79 o
  -2   5  14       18.56       24.40      4.17 o
  -1   5  14        1.95        5.56      6.79 o
   0   5  14       25.50       25.83      7.26 o
   1   5  14        0.33        3.35      6.24 o
   2   5  14       13.37       19.94      8.07 o
 -15   0  15      222.08      196.43      9.95 o
 -13   0  15        3.13        3.26      5.90 o
 -11   0  15       13.43       21.05      6.05 o
  -9   0  15       12.22       10.10      5.74 o
  -7   0  15      736.21      722.34     13.58 o
  -5   0  15      144.37      146.51      7.46 o
  -3   0  15       69.07       66.82      5.09 o
  -1   0  15       71.40       74.89      5.14 o
   1   0  15      143.13      129.01      7.64 o
   3   0  15       47.50       47.16      7.01 o
   5   0  15        1.96        1.70      6.73 o
   7   0  15        9.93        3.16      6.87 o
   9   0  15       58.54       63.85      8.03 o
 -16   1  15       31.37       32.97      5.18 o
 -15   1  15        0.28        1.52      4.57 o
 -14   1  15        1.32        4.77      4.95 o
 -13   1  15        9.61       15.65      4.64 o
 -12   1  15        9.33        7.31      4.60 o
 -11   1  15        1.54        1.00      4.57 o
 -10   1  15       76.74       70.56      5.08 o
  -9   1  15       78.11       72.41      5.31 o
  -8   1  15        1.75        2.44      4.42 o
  -7   1  15        0.10       -0.03      3.86 o
  -6   1  15        0.02        1.50      4.12 o
  -5   1  15       30.97       34.31      3.57 o
  -4   1  15       26.02       27.09      3.69 o
  -3   1  15       20.94       31.59      3.36 o
  -2   1  15      145.57      142.76      4.60 o
  -1   1  15       80.85       84.51      3.69 o
   0   1  15       42.16       53.44      3.61 o
   1   1  15       95.65      100.24      3.96 o
   2   1  15        2.73        5.57      3.07 o
   3   1  15       47.54       44.87      5.28 o
   4   1  15       70.59       75.40      5.36 o
   5   1  15       99.29      114.05      5.66 o
   6   1  15       43.03       58.39      5.26 o
   7   1  15       55.05       52.98      5.07 o
   8   1  15        2.10        1.78      4.58 o
   9   1  15        4.92        4.15      4.79 o
  10   1  15        1.46        1.21      7.52 o
 -15   2  15       40.17       35.39      4.87 o
 -14   2  15        8.62        6.14      4.54 o
 -13   2  15       25.98       20.00      4.95 o
 -12   2  15       81.18       87.20      5.77 o
 -11   2  15       35.95       41.42      5.69 o
 -10   2  15       11.21       10.28      4.25 o
  -9   2  15       34.65       32.22      4.86 o
  -8   2  15      288.55      255.18     13.27 o
  -7   2  15        3.13        6.99      4.48 o
  -6   2  15        0.34       -1.10      3.44 o
  -5   2  15       45.04       38.59      3.68 o
  -4   2  15        1.27        2.81      2.85 o
  -3   2  15      137.92      137.18      4.84 o
  -2   2  15       17.96       23.21      3.59 o
  -1   2  15        4.65        7.49      7.78 o
   0   2  15       46.82       50.48      8.03 o
   1   2  15        1.48       -0.33      4.42 o
   2   2  15       33.87       32.27      4.72 o
   3   2  15      136.31      114.58      6.30 o
   4   2  15      163.62      161.28      6.43 o
   5   2  15      387.46      421.47      8.04 o
   6   2  15        5.18        4.21      7.21 o
   7   2  15        3.08        4.45      8.25 o
   8   2  15       12.12       18.22      8.09 o
   9   2  15        1.42        2.40      6.81 o
 -14   3  15      288.81      284.75      8.13 o
 -13   3  15        2.48        3.21      4.24 o
 -12   3  15       21.67       25.30      5.06 o
 -11   3  15        0.03        0.54      4.25 o
 -10   3  15       12.81       15.66      4.11 o
  -9   3  15      128.60      134.22      5.88 o
  -8   3  15      169.46      180.99      6.04 o
  -7   3  15        0.30        0.47      3.02 o
  -6   3  15       21.51       18.64      4.72 o
  -5   3  15        3.65        5.85      4.36 o
  -4   3  15       94.67       88.24      8.88 o
  -3   3  15        3.97       11.93      6.57 o
  -2   3  15        2.93       11.78      7.92 o
  -1   3  15      471.41      454.10     12.98 o
   0   3  15        9.23        8.86      7.69 o
   1   3  15      100.08      110.86      9.69 o
   2   3  15       16.60       22.86      6.40 o
   3   3  15       13.81       15.64      8.31 o
   4   3  15       19.42       16.73      8.57 o
   5   3  15       47.28       56.67      9.20 o
   6   3  15       14.74       16.58      6.42 o
   7   3  15       20.60       27.48      9.00 o
   8   3  15        4.04        6.41      8.21 o
 -11   4  15        7.50        3.31      5.69 o
 -10   4  15        1.31       -0.13      7.56 o
  -9   4  15        3.45        2.32      7.24 o
  -8   4  15        8.25       18.01      5.98 o
  -7   4  15        2.65        0.74      4.37 o
  -6   4  15        2.25        4.93      4.49 o
  -5   4  15        0.16        3.97      6.53 o
  -4   4  15        0.44        0.01      7.24 o
  -3   4  15       18.27       17.77      6.11 o
  -2   4  15      138.10      133.27      9.23 o
  -1   4  15       52.69       42.82      8.23 o
   0   4  15        0.18        3.24      7.24 o
   1   4  15       24.71       19.72      6.77 o
   2   4  15       69.08       59.38      8.82 o
   3   4  15       84.11       89.89      9.67 o
   4   4  15        0.78        4.35      8.28 o
   5   4  15        2.33        1.27      8.27 o
  -5   5  15       24.42       17.89      4.58 o
  -4   5  15        0.05        2.26      4.09 o
  -3   5  15        0.32        7.91      4.83 o
  -2   5  15        8.07        5.21      7.18 o
  -1   5  15        0.11       -0.85      6.91 o
 -16   0  16       51.20       47.81      6.90 o
 -14   0  16       12.20       15.72      6.62 o
 -12   0  16       17.96       23.86      7.21 o
 -10   0  16        1.22       -1.67      6.40 o
  -8   0  16       11.62       12.40      5.93 o
  -6   0  16       18.95       11.49      6.31 o
  -4   0  16       35.97       41.26      4.69 o
  -2   0  16      241.87      245.08      6.65 o
   0   0  16      262.98      242.33      6.66 o
   2   0  16       13.01       17.97      6.89 o
   4   0  16       26.56       29.13      7.07 o
   6   0  16      235.14      295.42     11.26 o
   8   0  16       31.82       41.67      7.73 o
 -15   1  16       18.84       23.20      4.44 o
 -14   1  16        2.18        6.75      4.17 o
 -13   1  16       16.75       14.69      4.50 o
 -12   1  16       78.44       71.48      6.18 o
 -11   1  16        9.21       13.24      4.40 o
 -10   1  16        0.05        2.20      3.58 o
  -9   1  16       59.39       64.91      6.38 o
  -8   1  16       49.88       47.42      4.83 o
  -7   1  16       31.22       37.43      4.51 o
  -6   1  16       94.36       88.85      4.82 o
  -5   1  16       14.43       16.89      3.54 o
  -4   1  16        0.72        0.47      3.42 o
  -3   1  16      111.03      108.25      4.15 o
  -2   1  16       33.74       35.72      3.15 o
  -1   1  16       12.84        9.03      3.27 o
   0   1  16        0.00        2.37      3.18 o
   1   1  16        0.39        2.80      3.22 o
   2   1  16        7.52        3.40      4.65 o
   3   1  16       44.07       42.97      5.41 o
   4   1  16       23.48       34.48      5.14 o
   5   1  16       34.74       33.73      4.78 o
   6   1  16        0.00        1.65      4.44 o
   7   1  16       16.62       11.51      4.59 o
   8   1  16        2.17        5.89      5.01 o
   9   1  16        3.69        6.13      6.43 o
 -14   2  16       81.98       87.11      6.17 o
 -13   2  16        4.98        3.78      4.78 o
 -12   2  16       44.75       36.28      5.55 o
 -11   2  16       16.58       20.36      4.23 o
 -10   2  16      163.95      167.58      6.98 o
  -9   2  16       26.09       29.26      4.65 o
  -8   2  16      328.55      316.83      7.37 o
  -7   2  16       91.43       81.78      4.74 o
  -6   2  16      200.89      206.42      5.28 o
  -5   2  16       21.36       22.18      3.61 o
  -4   2  16      108.13      109.68      4.49 o
  -3   2  16        0.37        1.21      7.19 o
  -2   2  16        3.72        1.71      5.79 o
  -1   2  16        0.07        2.79      6.61 o
   0   2  16       11.99       21.95      6.50 o
   1   2  16      101.99       97.60      6.11 o
   2   2  16        0.61        1.28      4.36 o
   3   2  16       37.34       38.04      6.23 o
   4   2  16        0.28        4.00      4.61 o
   5   2  16       40.32       34.09      8.76 o
   6   2  16        9.31       14.56      8.28 o
   7   2  16        3.82        5.00      7.30 o
   8   2  16       24.48       24.03      7.48 o
 -13   3  16       59.17       63.72      5.67 o
 -12   3  16       18.72       19.78      5.96 o
 -11   3  16        3.98        7.09      4.40 o
 -10   3  16       44.61       37.89      4.66 o
  -9   3  16       76.62       79.33     10.57 o
  -8   3  16       26.45       28.37      4.46 o
  -7   3  16       15.69       16.91      6.46 o
  -6   3  16        4.28        9.36      4.91 o
  -5   3  16        0.33        0.38      4.37 o
  -4   3  16      181.21      160.56     10.04 o
  -3   3  16      168.62      147.45      8.75 o
  -2   3  16      159.09      147.13      9.17 o
  -1   3  16      102.61       85.29      8.26 o
   0   3  16       52.24       49.32      7.09 o
   1   3  16       26.98       28.72      8.71 o
   2   3  16        7.74        7.75      6.13 o
   3   3  16       14.92        9.06      7.60 o
   4   3  16        1.69        5.71      7.38 o
   5   3  16       34.55       40.74      7.07 o
   6   3  16       11.99       11.47      8.90 o
 -10   4  16       10.77        9.28      7.47 o
  -9   4  16       57.94       58.98      8.92 o
  -8   4  16       10.35       11.63      8.09 o
  -7   4  16        3.06        3.09      5.80 o
  -6   4  16        0.00        7.51      6.96 o
  -5   4  16        2.38        5.72      4.45 o
  -4   4  16        1.68        3.97      7.46 o
  -3   4  16       99.09       85.76      8.49 o
  -2   4  16       22.24       26.58      6.87 o
  -1   4  16      115.15       94.59      8.66 o
   0   4  16        0.78        6.85      8.22 o
   1   4  16       12.18       11.16      6.49 o
   2   4  16       44.91       53.74      9.09 o
   3   4  16       10.02       22.37      8.59 o
 -15   0  17      216.08      204.01     10.61 o
 -13   0  17       21.38       24.28      7.48 o
 -11   0  17       31.27       29.91      6.80 o
  -9   0  17       46.20       46.95      7.39 o
  -7   0  17      198.54      209.91      9.13 o
  -5   0  17      114.23      121.99      7.91 o
  -3   0  17      622.83      560.70      9.06 o
  -1   0  17       44.34       40.13      4.52 o
   1   0  17       52.45       58.42      7.41 o
   3   0  17        3.49        6.82      6.22 o
   5   0  17      140.59      157.52      9.14 o
   7   0  17        7.59        4.19      7.48 o
 -14   1  17        1.29        4.15      5.47 o
 -13   1  17       59.51       57.58      5.62 o
 -12   1  17       17.92       18.81      6.10 o
 -11   1  17       15.56       11.56      3.91 o
 -10   1  17        9.18        9.93      4.42 o
  -9   1  17      664.76      663.43     12.05 o
  -8   1  17      100.44       97.00      5.63 o
  -7   1  17      251.87      262.56      6.87 o
  -6   1  17        1.17        4.36      4.22 o
  -5   1  17        5.23        7.66      3.67 o
  -4   1  17        4.17        4.44      3.28 o
  -3   1  17        2.37        2.16      3.13 o
  -2   1  17      321.51      316.30      5.81 o
  -1   1  17       29.33       28.55      3.70 o
   0   1  17        6.18        4.51      4.59 o
   1   1  17       15.58       15.31      4.97 o
   2   1  17        0.24        1.17      4.58 o
   3   1  17       12.93       23.03      5.74 o
   4   1  17       38.06       45.93      5.73 o
   5   1  17       41.04       36.29      5.31 o
   6   1  17       13.81       12.12      4.82 o
   7   1  17       50.29       58.47      5.68 o
 -13   2  17        1.22        0.52      3.98 o
 -12   2  17        2.25        1.91      3.77 o
 -11   2  17       14.89       21.00      4.17 o
 -10   2  17       32.02       25.58      4.45 o
  -9   2  17       76.39       75.18      5.23 o
  -8   2  17        0.14        0.05      4.20 o
  -7   2  17        2.21        6.06      4.09 o
  -6   2  17       43.64       40.38      3.86 o
  -5   2  17       20.59       23.77      3.55 o
  -4   2  17        1.90        3.44      4.97 o
  -3   2  17       33.20       29.25      5.14 o
  -2   2  17       15.48       16.57      8.04 o
  -1   2  17       89.37       83.29      9.34 o
   0   2  17       13.40       10.79      8.11 o
   1   2  17        9.45        9.86      6.61 o
   2   2  17        0.08        2.03      4.44 o
   3   2  17      251.77      241.37     17.15 o
   4   2  17       23.17       27.31      8.85 o
   5   2  17      163.11      153.65     10.43 o
   6   2  17       81.80       87.96      8.54 o
 -11   3  17       14.45       13.84      4.86 o
 -10   3  17       48.33       45.97      4.87 o
  -9   3  17        1.43        3.11      6.63 o
  -8   3  17        7.90       14.02      6.31 o
  -7   3  17        7.96        3.07      4.54 o
  -6   3  17       18.31       20.44      4.50 o
  -5   3  17        2.59        2.67      4.79 o
  -3   3  17        0.05        6.54      7.54 o
  -2   3  17       78.20       74.50      8.73 o
  -1   3  17       12.07        5.97      8.12 o
   0   3  17      114.66      121.92      9.57 o
   1   3  17       12.00       13.54      8.24 o
   2   3  17        0.41        5.01      6.21 o
   3   3  17       51.14       51.14      7.75 o
   4   3  17        4.26        9.76      6.33 o
   5   3  17        5.67        5.95      8.43 o
  -8   4  17        0.59        8.67      6.34 o
  -7   4  17        0.16        1.43      4.71 o
  -6   4  17       25.24       21.89      4.65 o
  -5   4  17        0.10       -0.08      4.87 o
  -4   4  17        1.78        6.32      7.84 o
  -3   4  17        7.81        7.36      8.02 o
  -2   4  17        0.12        1.01      8.09 o
  -1   4  17      163.04      141.34     10.06 o
   0   4  17        2.64        2.90      7.10 o
   1   4  17        8.27        8.50      7.89 o
 -14   0  18        1.34        2.65      6.75 o
 -12   0  18        9.49       17.80      7.27 o
 -10   0  18       12.47       15.51      7.04 o
  -8   0  18        2.25        4.73      5.64 o
  -6   0  18      149.99      144.12      8.26 o
  -4   0  18       61.22       67.84      7.28 o
  -2   0  18       84.47       84.45      7.07 o
   0   0  18        0.32        5.22      4.36 o
   2   0  18       17.06       13.57      7.35 o
   4   0  18       85.47       76.16      7.69 o
   6   0  18       20.68       29.82      7.73 o
 -13   1  18        8.76        7.53      4.84 o
 -12   1  18        0.99        2.30      4.36 o
 -11   1  18       13.36       15.26      4.70 o
 -10   1  18       10.19       12.36      4.25 o
  -9   1  18      464.99      447.38      8.77 o
  -8   1  18        0.06        5.59      4.51 o
  -7   1  18      143.31      153.42     12.26 o
  -6   1  18        0.46        2.24      4.16 o
  -5   1  18       30.48       23.39      3.53 o
  -4   1  18        0.29        0.40      3.26 o
  -3   1  18        4.00        7.73      3.53 o
  -2   1  18       50.19       60.09      4.00 o
  -1   1  18       22.63       22.94      4.17 o
   0   1  18       50.00       35.17      5.71 o
   1   1  18        2.50        0.07      4.06 o
   2   1  18       57.61       59.96      5.96 o
   3   1  18      222.19      212.68     14.47 o
   4   1  18      356.52      377.99     20.00 o
   5   1  18       49.38       50.20      5.46 o
   6   1  18       76.19       69.62      5.71 o
 -12   2  18        0.30        2.78      4.30 o
 -11   2  18        3.67        3.19      4.33 o
 -10   2  18       14.37       10.62      4.47 o
  -9   2  18      148.56      141.36     10.56 o
  -8   2  18       29.86       25.11      4.40 o
  -7   2  18       61.30       56.93      4.67 o
  -6   2  18       43.12       47.93      5.45 o
  -5   2  18       12.01       10.52      5.24 o
  -4   2  18       39.05       53.46      7.37 o
  -3   2  18        0.02        1.66      5.51 o
  -2   2  18        2.38        6.14      8.29 o
  -1   2  18        0.67        6.01      6.97 o
   0   2  18        2.24        0.44      7.86 o
   1   2  18        0.57        2.96      6.64 o
   2   2  18        2.18        3.43      5.66 o
   3   2  18       27.07       26.03      8.96 o
   4   2  18        1.37        5.34      8.54 o
   5   2  18        4.13        4.18      6.36 o
 -10   3  18        4.60        7.80      7.96 o
  -9   3  18        2.43       10.40      7.80 o
  -8   3  18        0.29       10.75      7.63 o
  -7   3  18        0.26       -0.01      4.51 o
  -6   3  18        6.51        6.53      5.15 o
  -5   3  18        0.59        2.85      4.71 o
  -4   3  18      121.57      114.02      6.86 o
  -3   3  18      244.70      228.69     11.93 o
  -2   3  18       44.56       50.97      9.05 o
  -1   3  18       19.30       18.19      6.54 o
   0   3  18        0.14        4.91      8.52 o
   1   3  18       28.31       38.94      7.74 o
   2   3  18       13.57        8.75      6.60 o
   3   3  18        0.33        1.12      6.55 o
 -11   0  19       42.82       41.04      6.36 o
  -9   0  19       28.23       21.06      6.83 o
  -7   0  19       47.44       50.07      7.56 o
  -5   0  19       56.44       44.28      6.43 o
  -3   0  19        9.91       12.68      4.93 o
  -1   0  19       26.72       27.91      4.42 o
   1   0  19        7.01        8.19      7.07 o
   3   0  19       65.26       57.68      7.70 o
   5   0  19        7.64        4.72      6.52 o
 -12   1  19        2.05        2.88      5.00 o
 -11   1  19       20.71       21.53      4.74 o
 -10   1  19       22.12       17.82      4.44 o
  -9   1  19        5.68        8.94      4.81 o
  -8   1  19       97.49      103.89      6.06 o
  -7   1  19       50.55       47.23      4.79 o
  -6   1  19        6.27        8.39      4.12 o
  -5   1  19        1.78        3.55      3.49 o
  -4   1  19        3.16        2.90      3.60 o
  -3   1  19        9.11        9.77      4.90 o
  -2   1  19        8.91        9.94      4.73 o
  -1   1  19        0.25        4.11      4.06 o
   0   1  19       23.89       21.37      4.90 o
   1   1  19        2.39        2.60      5.29 o
   2   1  19       48.42       56.88      7.67 o
   3   1  19       22.64       27.11      6.32 o
   4   1  19       76.05       88.84      7.73 o
 -11   2  19       21.11       14.06      4.69 o
 -10   2  19        4.39        4.45      4.82 o
  -9   2  19      133.44      130.91      7.12 o
  -8   2  19       27.69       37.02      4.99 o
  -7   2  19        8.90        8.56      6.26 o
  -6   2  19        5.08        2.36      4.80 o
  -5   2  19       26.23       26.17      5.61 o
  -4   2  19       16.29       11.11      5.68 o
  -3   2  19        0.57        5.39      5.24 o
  -2   2  19        0.62        3.87      4.55 o
  -1   2  19       18.79       28.62      8.87 o
   0   2  19       39.97       41.85      7.22 o
   1   2  19        1.84       10.38      8.34 o
   2   2  19        7.58       10.24      8.67 o
   3   2  19       22.78       27.34      9.08 o
  -7   3  19        5.50       10.06      8.11 o
  -6   3  19        1.34        2.73      7.24 o
  -5   3  19        1.31        4.23      5.06 o
  -4   3  19       26.14       23.37      6.69 o
  -3   3  19       50.20       43.92      9.06 o
  -2   3  19       15.25        9.82      6.48 o
  -1   3  19       11.56       26.57      9.13 o
   0   3  19       68.49       67.60      8.55 o
 -10   0  20       52.32       49.00      8.12 o
  -8   0  20      340.97      326.45     11.88 o
  -6   0  20        2.54        1.66      6.69 o
  -4   0  20        0.16        6.17      6.21 o
  -2   0  20        0.81        1.85      4.25 o
   0   0  20       48.23       45.26      6.76 o
   2   0  20        5.99        4.83      7.69 o
 -10   1  20        7.70        8.12      4.71 o
  -9   1  20       66.97       69.33      5.38 o
  -8   1  20        3.80        4.64      4.56 o
  -7   1  20       72.56       74.28      5.71 o
  -6   1  20        2.86        3.12      4.05 o
  -5   1  20        0.01       -0.79      4.09 o
  -4   1  20       43.41       43.31      5.86 o
  -3   1  20        0.00        1.53      4.11 o
  -2   1  20        4.65        3.26      5.35 o
  -1   1  20       34.41       31.63      4.89 o
   0   1  20        4.73        6.86      4.08 o
   1   1  20        5.13        4.19      5.59 o
   2   1  20        1.82        6.21      8.24 o
  -8   2  20       11.07       14.22      8.25 o
  -7   2  20        1.87        7.79      7.38 o
  -6   2  20        0.40        5.19      5.81 o
  -5   2  20        3.20        3.58      5.47 o
  -4   2  20        0.46        5.61      5.34 o
  -3   2  20        0.82        3.79      5.00 o
  -2   2  20        6.82        9.91      5.45 o
  -1   2  20        0.22       -1.66      7.04 o
   0   2  20        0.26        8.88      8.69 o
  -7   0  21       21.47       20.28      7.44 o
  -5   0  21       30.65       26.05      6.84 o
  -3   0  21        0.89        3.10      5.54 o
  -1   0  21        0.06        1.60      8.01 o
  -7   1  21        7.78        8.66      4.69 o
  -6   1  21        1.90        6.67      6.88 o
  -5   1  21        4.81        5.49      7.04 o
  -4   1  21       44.62       43.79      5.88 o
  -3   1  21       24.23       22.44      5.26 o
  -2   1  21       51.79       33.08      5.40 o
 
